# Supplementary material for: Whole exome and transcriptome analysis revealed the activation of ERK and Akt signaling pathway in canine histiocytic sarcoma
Source: Sci Rep. 2023 May 25;13:8512. doi: 10.1038/s41598-023-35813-1 (PMC10212919; doi:10.1038/s41598-023-35813-1)
Supplement: Supplementary file 1 — Supplementary Information 1. [file 41598_2023_35813_MOESM1_ESM.xlsx]

## Sheet: Sheet1
Supplementary dataset file 1. Differentially expressed genes that were upregulated in histiocytic tissues compared with peripheral blood monocytes.
Gene name	log(Fold Change)	p-value	q-vallue
ENSCAFG00000001968	10.3839	1.33906e-13	7.64338e-10
ENSCAFG00000002548	12.669	5.19462e-13	2.22382e-09
KANK2	12.3952	6.75644e-13	2.31395e-09
ENSCAFG00000006486	10.1543	9.51973e-13	2.71693e-09
ZNF532	12.8586	3.6815e-12	7.88024e-09
KIF18B	12.1541	5.47708e-12	1.04211e-08
SCARA3	12.822	7.81147e-12	1.33764e-08
LARP6	12.6739	1.02012e-11	1.58804e-08
SERPINH1	17.1947	1.32042e-11	1.86264e-08
ENSCAFG00000049170	11.4681	1.76677e-11	2.16102e-08
LFNG	11.2518	2.23629e-11	2.55295e-08
ENSCAFG00000042696	12.5979	3.37311e-11	3.61007e-08
LOC102155634	8.89149	4.89327e-11	4.92896e-08
LOC100855995	9.46768	9.47397e-11	8.53854e-08
PTGES2	11.039	1.0446e-10	8.94387e-08
CCDC184	10.9798	1.17285e-10	9.56379e-08
TPC3	11.7078	1.52387e-10	1.18612e-07
ENSCAFG00000044175	9.42666	1.69578e-10	1.26255e-07
PCGF2	8.92203	1.83716e-10	1.31081e-07
GIPC1	9.65721	2.15373e-10	1.36594e-07
POMGNT2	11.168	2.00633e-10	1.36594e-07
ENSCAFG00000046049	9.01261	2.08884e-10	1.36594e-07
WDR34	11.3739	2.33187e-10	1.42611e-07
ENSCAFG00000013587	8.9404	3.07341e-10	1.8148e-07
KIF23	9.04519	3.25653e-10	1.85883e-07
FSCN1	7.03851	4.12664e-10	2.25422e-07
P3H4	13.2943	4.21251e-10	2.25422e-07
NAV2	12.1068	5.51883e-10	2.77954e-07
ENSCAFG00000023712	7.66783	5.45001e-10	2.77954e-07
ENSCAFG00000024041	9.02237	6.03962e-10	2.95493e-07
KIF1C	6.62438	8.9833e-10	4.12524e-07
pkmyt1	7.59281	9.15435e-10	4.12524e-07
RILPL1	7.9706	8.72283e-10	4.12524e-07
ANTXR1	9.56392	1.06605e-09	4.6808e-07
ENSCAFG00000045167	9.19246	1.33927e-09	5.7334e-07
MLLT6	7.48068	1.395e-09	5.82633e-07
ZBTB7B	6.83887	1.54165e-09	6.13936e-07
SCRIB	6.3798	1.64948e-09	6.41949e-07
ENSCAFG00000008336	6.9765	1.78229e-09	6.7822e-07
NR2F6	8.77126	1.8292e-09	6.80939e-07
MYBL2	7.32013	1.88723e-09	6.87594e-07
ZNF316	7.10819	2.06505e-09	7.28774e-07
ZNF775	9.8617	2.08537e-09	7.28774e-07
ENSCAFG00000019210	6.96167	2.13998e-09	7.32901e-07
MEGF8	10.2242	2.32893e-09	7.77613e-07
MTSS1L	11.6953	2.36136e-09	7.77613e-07
ANP32A	6.56602	2.4477e-09	7.90839e-07
HSPB8	11.2638	2.60541e-09	8.12825e-07
SATB2	11.0272	2.61068e-09	8.12825e-07
ENSCAFG00000044694	8.64496	2.91096e-09	8.90131e-07
ETV1	9.516	3.03619e-09	9.12135e-07
SSPN	10.5029	3.36344e-09	9.93027e-07
FOXM1	9.29916	3.68996e-09	1.03585e-06
GTSE1	8.97917	4.22574e-09	1.13829e-06
LSM14B	6.84492	4.2932e-09	1.13829e-06
TRPM4	10.1499	4.19073e-09	1.13829e-06
WWC3	12.4875	4.38726e-09	1.13829e-06
ZBTB8A	9.56888	4.33136e-09	1.13829e-06
CCNB3	10.4425	4.92659e-09	1.24743e-06
PPP1R9B	5.93786	4.95357e-09	1.24743e-06
ZNF462	12.8796	5.31362e-09	1.3187e-06
ENSCAFG00000008935	6.57404	5.63943e-09	1.37957e-06
WFS1	6.41117	5.8235e-09	1.40453e-06
ENSCAFG00000010840	12.6501	6.17804e-09	1.4356e-06
ENSCAFG00000048005	9.17964	6.20382e-09	1.4356e-06
SLC2A4RG	6.33195	6.30345e-09	1.4392e-06
PLEKHH1	9.76265	6.61875e-09	1.49131e-06
ENSCAFG00000043599	9.25335	6.9107e-09	1.53687e-06
FBN1	14.4779	7.20696e-09	1.55569e-06
LOC485982	6.36373	7.15485e-09	1.55569e-06
ENSCAFG00000039915	7.45397	7.2679e-09	1.55569e-06
PAX8	8.1235	7.58624e-09	1.60379e-06
MTCL1	6.86234	8.10164e-09	1.69186e-06
NR2F2	12.4221	8.64765e-09	1.72189e-06
PPP1R3D	8.41254	8.60956e-09	1.72189e-06
RAD23B	6.43451	8.48391e-09	1.72189e-06
ENSCAFG00000009988	11.6091	8.38055e-09	1.72189e-06
ENSCAFG00000042412	7.89834	8.78044e-09	1.72823e-06
TRIM41	7.12003	9.49552e-09	1.84282e-06
ENSCAFG00000047196	9.49497	9.57784e-09	1.84282e-06
FOXP4	7.1108	1.01026e-08	1.90107e-06
ENSCAFG00000003581	6.57555	1.00845e-08	1.90107e-06
ZNF503	8.54214	1.02599e-08	1.90967e-06
ADCY6	10.4562	1.13673e-08	2.0695e-06
DAB2IP	11.3187	1.19377e-08	2.0695e-06
ZBTB47	11.1803	1.13177e-08	2.0695e-06
ENSCAFG00000004953	9.20975	1.19421e-08	2.0695e-06
ENSCAFG00000046836	9.481	1.19645e-08	2.0695e-06
ENSCAFG00000010850	6.18238	1.21069e-08	2.07318e-06
LOC100855618	9.1808	1.27926e-08	2.16892e-06
ANKRD13B	10.9716	1.34022e-08	2.19439e-06
RHOBTB3	8.55154	1.34307e-08	2.19439e-06
ENSCAFG00000029439	6.8946	1.35595e-08	2.19439e-06
ENSCAFG00000016065	8.65468	1.3747e-08	2.19439e-06
MKNK2	6.36589	1.43636e-08	2.25653e-06
DEXI	7.70981	1.5186e-08	2.36404e-06
SLC5A2	7.82677	1.59646e-08	2.46286e-06
ENSCAFG00000019031	6.99856	1.66537e-08	2.53676e-06
RAI14	8.91199	1.84653e-08	2.74956e-06
ENSCAFG00000001397	6.01542	1.87304e-08	2.765e-06
MEX3B	9.12555	1.93765e-08	2.83592e-06
FGFR1	9.16793	1.99937e-08	2.88052e-06
FKBP10	14.5631	2.01859e-08	2.88052e-06
ENSCAFG00000016849	9.45273	2.01017e-08	2.88052e-06
ATN1	5.91888	2.05884e-08	2.8898e-06
ENSCAFG00000041573	7.50046	2.05536e-08	2.8898e-06
ENSCAFG00000041770	5.98558	2.08451e-08	2.90205e-06
ENSCAFG00000016496	6.5195	2.15468e-08	2.97555e-06
ENSCAFG00000002237	9.34562	2.19304e-08	3.00429e-06
COL6A1	18.7888	2.21955e-08	3.01647e-06
PRR12	7.84723	2.24357e-08	3.02511e-06
ENSCAFG00000009480	11.1539	2.29011e-08	3.06374e-06
ENSCAFG00000010700	6.08147	2.36148e-08	3.13473e-06
PLEKHG4	11.0745	2.68152e-08	3.50522e-06
CDKN1B	6.80401	2.72255e-08	3.53189e-06
TSPAN9	9.51127	2.7623e-08	3.55651e-06
NT5DC3	10.2597	2.83016e-08	3.61669e-06
DIAPH3	8.98318	2.96947e-08	3.76661e-06
CDR2L	11.6884	3.14764e-08	3.90581e-06
PCOLCE2	8.56316	3.35306e-08	4.10127e-06
ADAMTS4	11.9182	3.46309e-08	4.1762e-06
FANCA	7.23567	3.64312e-08	4.36257e-06
HSPG2	14.0459	3.92874e-08	4.60792e-06
PTRF	14.6447	4.02219e-08	4.68544e-06
FAM98B	6.05138	4.42155e-08	5.11585e-06
CHRNE	8.29797	4.71341e-08	5.24584e-06
HTRA1	7.97123	4.63934e-08	5.24584e-06
SPRY2	9.32946	4.5915e-08	5.24584e-06
ENSCAFG00000013793	8.25228	4.70533e-08	5.24584e-06
ENSCAFG00000043695	10.666	4.7177e-08	5.24584e-06
ENSCAFG00000044253	10.4792	4.63465e-08	5.24584e-06
ENSCAFG00000024455	8.68665	4.85626e-08	5.36507e-06
ENSCAFG00000018652	6.07022	4.99778e-08	5.48602e-06
CUEDC1	7.22882	5.1227e-08	5.51705e-06
TTC23	7.71593	5.07003e-08	5.51705e-06
ENSCAFG00000044628	6.62842	5.11569e-08	5.51705e-06
ENSCAFG00000029302	6.49926	5.18936e-08	5.55391e-06
PLEKHG5	12.2005	5.27251e-08	5.60785e-06
PM20D1	8.99077	5.84233e-08	6.13767e-06
UBE2C	7.37108	6.10181e-08	6.21949e-06
ENSCAFG00000023991	6.07451	6.03903e-08	6.21949e-06
ENSCAFG00000041033	9.51061	5.95708e-08	6.21949e-06
ENSCAFG00000045424	9.4528	6.07221e-08	6.21949e-06
OSCP1	9.20767	6.15633e-08	6.23793e-06
BEND3	10.0104	6.44476e-08	6.39275e-06
DCLK1	8.94175	6.45845e-08	6.39275e-06
ENSCAFG00000028731	9.16079	6.40801e-08	6.39275e-06
ENSCAFG00000041453	8.66921	6.43669e-08	6.39275e-06
ETV5	8.21519	6.92337e-08	6.77462e-06
TK1	8.02694	7.05282e-08	6.86207e-06
DTL	6.07903	7.1489e-08	6.89754e-06
DEPDC1	7.72605	7.50266e-08	7.17741e-06
COL1A2	17.0655	7.84221e-08	7.46056e-06
EVA1B	8.35571	7.99352e-08	7.52093e-06
ENSCAFG00000005572	5.85389	7.95261e-08	7.52093e-06
ENSCAFG00000017221	8.99663	8.63873e-08	8.03965e-06
ARHGEF25	9.95252	8.68623e-08	8.04016e-06
ENSCAFG00000044918	5.60978	8.87525e-08	8.12726e-06
GLIS2	11.0383	9.09713e-08	8.20547e-06
NHLRC1	8.66882	9.01025e-08	8.20547e-06
ITPKA	8.99582	9.25131e-08	8.29421e-06
MMP2	17.4851	9.34982e-08	8.30403e-06
ENSCAFG00000015445	5.64672	9.35925e-08	8.30403e-06
ENSCAFG00000010117	6.13046	9.45308e-08	8.34405e-06
PANK1	9.36694	9.62819e-08	8.4119e-06
ENSCAFG00000031326	5.90221	9.62362e-08	8.4119e-06
THOP1	5.69178	9.75718e-08	8.46094e-06
ZNF704	9.43794	9.78315e-08	8.46094e-06
TMCC2	5.51791	9.99013e-08	8.59653e-06
CACNB3	8.53602	1.00951e-07	8.6434e-06
TNPO2	5.26583	1.0173e-07	8.6668e-06
EPHB4	11.0574	1.04171e-07	8.83081e-06
MIPOL1	6.53705	1.06437e-07	8.97846e-06
CSPG4	11.644	1.07531e-07	9.02629e-06
LIX1L	6.50943	1.12985e-07	9.43782e-06
FAM171A2	9.03484	1.14241e-07	9.49389e-06
LOC102151856	7.32789	1.15319e-07	9.49389e-06
ENSCAFG00000041731	6.0783	1.15186e-07	9.49389e-06
ENSCAFG00000046373	5.62927	1.18013e-07	9.66916e-06
LIN7C	7.47574	1.1937e-07	9.69502e-06
PDPN	7.45741	1.19461e-07	9.69502e-06
ENSCAFG00000044070	8.57121	1.22168e-07	9.86794e-06
ARHGEF17	12.1867	1.29436e-07	1.03573e-05
CNTLN	5.53362	1.38998e-07	1.09608e-05
HCFC1R1	5.49407	1.39903e-07	1.09608e-05
MARK4	5.82995	1.38572e-07	1.09608e-05
TCHP	6.72461	1.41052e-07	1.09608e-05
TPBG	12.8216	1.4083e-07	1.09608e-05
ENSCAFG00000004590	6.00413	1.41459e-07	1.09608e-05
ENSCAFG00000004996	5.25196	1.43261e-07	1.10009e-05
ENSCAFG00000011382	5.25196	1.43261e-07	1.10009e-05
SPRY4	9.17611	1.45269e-07	1.1056e-05
ETV4	10.7405	1.48377e-07	1.10952e-05
FAM198B	10.1302	1.47938e-07	1.10952e-05
HSPB6	7.71242	1.52046e-07	1.12847e-05
ENSCAFG00000044682	7.06265	1.52229e-07	1.12847e-05
UACA	7.84078	1.56101e-07	1.14724e-05
SOX12	6.87947	1.57527e-07	1.15278e-05
BNC2	8.22724	1.58938e-07	1.15475e-05
ENSCAFG00000004394	8.54058	1.59145e-07	1.15475e-05
RHOJ	11.4788	1.61671e-07	1.16812e-05
DZIP1	7.64345	1.6327e-07	1.16981e-05
DNA2	8.83767	1.66152e-07	1.18058e-05
ENSCAFG00000007790	5.69515	1.71594e-07	1.21421e-05
ZNF48	5.42839	1.72937e-07	1.21867e-05
COX14	7.06896	1.73721e-07	1.21918e-05
CDCA5	7.84975	1.85464e-07	1.29389e-05
TONSL	5.93833	1.85877e-07	1.29389e-05
ENSCAFG00000001569	7.75292	1.89133e-07	1.31122e-05
ENSCAFG00000024806	5.33939	1.95389e-07	1.34913e-05
EIF4EBP2	7.344	2.02973e-07	1.39587e-05
CCNB1	6.06822	2.04451e-07	1.40041e-05
SMARCD3	10.64	2.05634e-07	1.4029e-05
AKT1S1	6.39561	2.12052e-07	1.43525e-05
ENSCAFG00000019017	5.42647	2.24524e-07	1.51368e-05
ENSCAFG00000007487	8.30106	2.30858e-07	1.55028e-05
ENSCAFG00000010168	5.03456	2.36906e-07	1.58468e-05
CBX7	5.90985	2.39787e-07	1.59152e-05
VWA7	8.96128	2.38916e-07	1.59152e-05
PRRX1	12.8888	2.48288e-07	1.64157e-05
ENSCAFG00000010329	11.7554	2.50714e-07	1.64492e-05
ENSCAFG00000012668	12.1958	2.50611e-07	1.64492e-05
RFNG	5.13974	2.56597e-07	1.67071e-05
GTF2IRD1	6.1726	2.60202e-07	1.68139e-05
ENSCAFG00000040986	6.71363	2.61735e-07	1.68495e-05
ENSCAFG00000048216	8.17471	2.65481e-07	1.70266e-05
C18H11orf95	7.87088	2.68185e-07	1.71358e-05
DOCK6	10.0513	2.69879e-07	1.718e-05
PAX9	8.72302	2.71155e-07	1.71973e-05
GINS2	6.32228	2.74855e-07	1.73226e-05
PRKCSH	5.45336	2.75155e-07	1.73226e-05
ASAP2	7.45796	2.8232e-07	1.77086e-05
MTFR2	6.03486	2.8629e-07	1.78921e-05
parp2	6.63562	2.99647e-07	1.85868e-05
ENSCAFG00000030372	5.33488	3.00663e-07	1.85868e-05
DVL1	5.33181	3.07858e-07	1.88277e-05
ENSCAFG00000043654	5.84889	3.07539e-07	1.88277e-05
ENSCAFG00000030114	5.71736	3.09371e-07	1.88529e-05
TINAGL1	12.1469	3.10797e-07	1.88726e-05
TTC23L	8.42297	3.1599e-07	1.91202e-05
IKZF4	8.56037	3.21234e-07	1.92336e-05
ENSCAFG00000011275	11.7436	3.20216e-07	1.92336e-05
ENSCAFG00000044478	8.19848	3.2122e-07	1.92336e-05
CENPH	5.37893	3.30221e-07	1.97028e-05
ENSCAFG00000010507	6.02739	3.3317e-07	1.97651e-05
ENSCAFG00000029779	9.55979	3.33574e-07	1.97651e-05
ENSCAFG00000023493	6.62109	3.35131e-07	1.97889e-05
COL8A2	11.6842	3.50328e-07	2.06152e-05
DNMT3B	8.50142	3.5879e-07	2.06866e-05
HOXB6	8.71689	3.57421e-07	2.06866e-05
ZBTB12	6.28015	3.54937e-07	2.06866e-05
ENSCAFG00000043167	8.54898	3.57598e-07	2.06866e-05
CCDC137	6.17981	3.63628e-07	2.08253e-05
ENSCAFG00000043093	8.41416	3.62982e-07	2.08253e-05
ACTN1	7.1132	3.68345e-07	2.10251e-05
ARNT2	10.1865	3.91214e-07	2.20712e-05
ENSCAFG00000000683	5.249	3.92134e-07	2.20712e-05
PDGFRA	10.5235	4.00341e-07	2.2338e-05
RMI2	7.50601	4.00478e-07	2.2338e-05
HOXD3	8.8388	4.06671e-07	2.26098e-05
MPZL1	5.64597	4.09139e-07	2.26734e-05
ENSCAFG00000006797	8.67961	4.13621e-07	2.28479e-05
SGCE	8.13968	4.16103e-07	2.28799e-05
KAZALD1	10.2366	4.2221e-07	2.30428e-05
MIS18A	6.4306	4.22532e-07	2.30428e-05
ENSCAFG00000014896	12.8963	4.32901e-07	2.33976e-05
EPN2	5.08083	4.36846e-07	2.35237e-05
ENSCAFG00000029384	8.69428	4.56081e-07	2.4406e-05
ACTA2	13.6361	4.67973e-07	2.48098e-05
ENSCAFG00000037735	6.35823	4.71612e-07	2.49256e-05
IGSF8	6.53727	4.75343e-07	2.50004e-05
ENSCAFG00000004857	6.81248	4.75948e-07	2.50004e-05
TOP2A	5.54268	4.82351e-07	2.52592e-05
ENSCAFG00000022728	5.03156	4.97803e-07	2.59041e-05
ENSCAFG00000009673	5.38525	4.99204e-07	2.59041e-05
EEF2	4.85219	5.02724e-07	2.59992e-05
TNXB	12.822	5.04072e-07	2.59992e-05
C1H19orf68	5.78688	5.06681e-07	2.60553e-05
CLSPN	7.15138	5.13736e-07	2.6339e-05
SETD1A	5.23371	5.1588e-07	2.63699e-05
PRKACA	5.58828	5.27799e-07	2.68191e-05
PPP1R13L	7.46211	5.34015e-07	2.69749e-05
ENSCAFG00000005393	5.71708	5.3308e-07	2.69749e-05
SPTB	7.99464	5.41555e-07	2.72752e-05
BMP8B	8.44747	5.44302e-07	2.73332e-05
ENSCAFG00000045951	7.91561	5.50601e-07	2.75687e-05
MARC2	7.31017	5.53852e-07	2.76506e-05
HOXB7	8.99614	5.56796e-07	2.77086e-05
ENSCAFG00000031771	7.10627	5.58249e-07	2.77086e-05
PER2	7.34076	5.65509e-07	2.79071e-05
ENSCAFG00000006187	5.50675	5.65466e-07	2.79071e-05
angptl2	9.21993	5.73212e-07	2.81252e-05
BCL9L	6.35269	5.72643e-07	2.81252e-05
AHDC1	5.81009	5.8044e-07	2.83003e-05
BSG	4.92191	5.8174e-07	2.83003e-05
CYR61	14.1668	5.81487e-07	2.83003e-05
AAED1	6.15836	5.93593e-07	2.87951e-05
DHRS3	13.0492	5.99696e-07	2.9009e-05
NLGN2	8.06363	6.07138e-07	2.92863e-05
nphp1	9.26028	6.24761e-07	3.00517e-05
ENSCAFG00000028724	7.94518	6.34009e-07	3.04111e-05
ENSCAFG00000031782	7.95086	6.51463e-07	3.11611e-05
CDC45	5.96849	6.64821e-07	3.16233e-05
MAGI2	9.23313	6.69846e-07	3.17741e-05
ENSCAFG00000042313	6.36542	6.7557e-07	3.19182e-05
ENSCAFG00000042690	8.94009	6.76612e-07	3.19182e-05
ENSCAFG00000012123	8.15401	6.83208e-07	3.20741e-05
MCAM	8.60038	6.93644e-07	3.23744e-05
SNAI2	8.9662	7.12273e-07	3.31439e-05
LYVE1	9.63173	7.22337e-07	3.35211e-05
LAMA4	15.3898	7.64238e-07	3.53698e-05
AK1	5.32074	7.74855e-07	3.57645e-05
COL4A1	15.9251	7.84507e-07	3.59735e-05
CORO6	6.90736	7.86192e-07	3.59735e-05
EPHA2	14.4618	7.89888e-07	3.59735e-05
HSD17B6	8.49502	7.89767e-07	3.59735e-05
LOC477570	12.8188	7.82179e-07	3.59735e-05
ENSCAFG00000009363	10.8063	7.9687e-07	3.61952e-05
ENTPD2	5.8959	8.20224e-07	3.71575e-05
FZD2	8.21362	8.27651e-07	3.7395e-05
CHMP4B	4.78783	8.35689e-07	3.75599e-05
KIFC1	5.09309	8.46067e-07	3.78278e-05
ENSCAFG00000047299	7.06967	8.44505e-07	3.78278e-05
CDCA8	8.35231	8.55376e-07	3.81444e-05
TJP1	6.6672	8.84734e-07	3.92492e-05
TAF15	4.91166	8.89954e-07	3.93787e-05
ENSCAFG00000043545	6.69857	8.99457e-07	3.96967e-05
HEXIM2	6.31674	9.03753e-07	3.97837e-05
LOXL2	14.3911	9.10686e-07	3.99861e-05
PLSCR4	9.7826	9.17796e-07	4.01953e-05
AMOTL2	8.07469	9.5479e-07	4.17087e-05
TFAP4	6.81093	9.78612e-07	4.25324e-05
KDELC1	6.13265	9.92603e-07	4.28144e-05
SAMD11	6.58741	9.91229e-07	4.28144e-05
ENSCAFG00000005164	7.95522	9.9559e-07	4.28354e-05
C15H1orf122	6.72397	1.01454e-06	4.35411e-05
ENSCAFG00000005676	7.41751	1.01951e-06	4.36452e-05
HSPB2	10.6723	1.03223e-06	4.40797e-05
MYL6B	10.3732	1.04486e-06	4.45078e-05
whsc1	5.17691	1.04759e-06	4.45135e-05
ZNF703	10.0358	1.05025e-06	4.45161e-05
PRSS22	9.54112	1.05588e-06	4.46442e-05
CDCA3	5.62632	1.06453e-06	4.4679e-05
ENSCAFG00000018823	7.74806	1.06426e-06	4.4679e-05
ENSCAFG00000045935	7.94962	1.06451e-06	4.4679e-05
fam83h	6.39935	1.09707e-06	4.58202e-05
STC1	9.8482	1.11905e-06	4.66244e-05
COL5A2	15.7623	1.12533e-06	4.67078e-05
f8a1	5.70638	1.12651e-06	4.67078e-05
CCDC8	12.0075	1.15483e-06	4.77666e-05
SPARC	16.0067	1.15984e-06	4.78581e-05
ENSCAFG00000013993	6.17537	1.18044e-06	4.85909e-05
ENSCAFG00000027890	9.7013	1.19447e-06	4.90505e-05
BBS12	7.89564	1.21016e-06	4.94576e-05
FAM64A	10.4791	1.20809e-06	4.94576e-05
PHLDA1	6.83512	1.21392e-06	4.94934e-05
ENSCAFG00000028801	8.6964	1.23395e-06	5.00716e-05
FKBP7	8.30562	1.24893e-06	5.05594e-05
NKAIN1	5.74322	1.25252e-06	5.05854e-05
ENSCAFG00000043193	4.73948	1.29551e-06	5.21985e-05
ENSCAFG00000019159	6.86197	1.30524e-06	5.23441e-05
TROAP	6.92879	1.35128e-06	5.40637e-05
COL3A1	17.7349	1.35682e-06	5.4159e-05
TLE2	12.111	1.37303e-06	5.46787e-05
SPAG5	5.14382	1.39751e-06	5.55244e-05
LOC482880	6.16287	1.40164e-06	5.55594e-05
PTPDC1	8.44551	1.40738e-06	5.56121e-05
ENSCAFG00000015995	5.21005	1.40946e-06	5.56121e-05
ENSCAFG00000003672	7.18578	1.43152e-06	5.62233e-05
DNPH1	6.1881	1.50323e-06	5.89047e-05
CMSS1	5.87861	1.51462e-06	5.90804e-05
ITGA3	14.0418	1.51443e-06	5.90804e-05
CLEC11A	9.62946	1.56087e-06	6.06087e-05
PDGFA	8.78313	1.55963e-06	6.06087e-05
EFS	7.92288	1.58712e-06	6.14883e-05
PTK7	13.4472	1.60376e-06	6.19929e-05
ENSCAFG00000029033	8.08494	1.60754e-06	6.19988e-05
SPC24	6.82946	1.61209e-06	6.20346e-05
FKBP9	6.20001	1.63726e-06	6.27214e-05
CADPS2	9.9125	1.69397e-06	6.47489e-05
RIMKLA	6.19688	1.70893e-06	6.50305e-05
ZDHHC8	4.8968	1.70795e-06	6.50305e-05
MAP9	10.2946	1.72121e-06	6.52081e-05
HOXB3	10.2746	1.72575e-06	6.52358e-05
ENSCAFG00000002019	8.39779	1.74915e-06	6.59745e-05
CENPA	6.10852	1.75369e-06	6.60006e-05
ARHGEF39	4.94164	1.79575e-06	6.73018e-05
bcam	11.6107	1.79796e-06	6.73018e-05
HOXA1	7.73557	1.80006e-06	6.73018e-05
ENSCAFG00000007622	5.18793	1.81792e-06	6.78214e-05
PCBP1	4.59537	1.84189e-06	6.85665e-05
TIGD5	5.73147	1.84745e-06	6.86242e-05
ACADL	6.52644	1.86299e-06	6.90516e-05
BACE1	6.47181	1.8754e-06	6.93436e-05
ENSCAFG00000003241	7.72458	1.87897e-06	6.93436e-05
FERMT2	5.18505	1.88921e-06	6.95717e-05
ENSCAFG00000045845	6.57586	1.89605e-06	6.96738e-05
AEBP1	15.852	1.95078e-06	7.15315e-05
ENSCAFG00000049597	5.16773	1.98046e-06	7.24645e-05
DMPK	11.0354	1.99958e-06	7.30083e-05
CCDC30	7.64699	2.02867e-06	7.3289e-05
CENPM	5.43697	2.02862e-06	7.3289e-05
LOC491239	4.85669	2.02035e-06	7.3289e-05
ENSCAFG00000017317	4.48624	2.02182e-06	7.3289e-05
ENSCAFG00000044698	6.40274	2.02118e-06	7.3289e-05
GATSL2	7.644	2.084e-06	7.51293e-05
KIAA1217	11.1392	2.11369e-06	7.60395e-05
PRKCDBP	14.7254	2.1722e-06	7.78174e-05
PRPH	8.69779	2.16872e-06	7.78174e-05
TMEM25	7.74434	2.18298e-06	7.80403e-05
ENSCAFG00000004834	8.57197	2.1935e-06	7.8253e-05
SH3D21	5.51007	2.20104e-06	7.83589e-05
SIX1	9.7321	2.22141e-06	7.89201e-05
ENSCAFG00000000761	4.86143	2.24461e-06	7.9579e-05
ENSCAFG00000048640	6.81989	2.28518e-06	8.08501e-05
ENSCAFG00000028797	10.7539	2.29831e-06	8.11468e-05
ENSCAFG00000010852	8.66104	2.31919e-06	8.17155e-05
UBALD1	7.61727	2.32697e-06	8.18215e-05
ADCY3	10.6101	2.37983e-06	8.35085e-05
ENSCAFG00000013079	8.46216	2.43078e-06	8.51219e-05
ENSCAFG00000005190	4.67745	2.43666e-06	8.51537e-05
SMAGP	6.11193	2.45517e-06	8.56259e-05
PKP4	5.7116	2.47664e-06	8.6199e-05
ENSCAFG00000029507	8.67834	2.50418e-06	8.69809e-05
FGF7	11.8818	2.56931e-06	8.88825e-05
ENSCAFG00000028473	5.20653	2.59493e-06	8.94076e-05
ENSCAFG00000047783	6.7025	2.5902e-06	8.94076e-05
CDK18	9.55829	2.61127e-06	8.97901e-05
MAZ	4.92749	2.62004e-06	8.99108e-05
OSMR	13.2183	2.65013e-06	9.05804e-05
C1QB	11.8881	2.66417e-06	9.08637e-05
FADS2	7.4966	2.67793e-06	9.08637e-05
ENSCAFG00000030265	8.30042	2.67309e-06	9.08637e-05
COL1A1	17.4188	2.69386e-06	9.11654e-05
DYSF	11.3402	2.70469e-06	9.13512e-05
ENSCAFG00000041199	5.21454	2.7193e-06	9.1664e-05
C24H20orf196	6.03002	2.72987e-06	9.18396e-05
CCDC78	9.84247	2.76143e-06	9.25378e-05
IFT27	5.30343	2.77605e-06	9.28188e-05
STK33	7.19617	2.81457e-06	9.37679e-05
SCAF1	4.63602	2.82438e-06	9.39119e-05
COL16A1	14.5018	2.85105e-06	9.46151e-05
DPYSL2	4.72716	2.89944e-06	9.60349e-05
LRRIQ1	5.5997	2.91563e-06	9.63845e-05
APLP1	6.94954	2.96242e-06	9.73675e-05
PSMC3IP	7.11927	2.95908e-06	9.73675e-05
CRYL1	4.77915	2.97854e-06	9.77098e-05
TRAF3IP1	5.28473	3.02971e-06	9.90089e-05
ENSCAFG00000030502	4.92123	3.02651e-06	9.90089e-05
MRFAP1	4.51131	3.04166e-06	9.90216e-05
ZBTB4	5.36834	3.03898e-06	9.90216e-05
COL4A2	11.7567	3.09606e-06	0.000100437
TGFB3	6.82282	3.09688e-06	0.000100437
CAP2	9.42738	3.12356e-06	0.000100921
FAM217B	5.13757	3.13548e-06	0.000101115
SPC25	5.92501	3.19239e-06	0.000102757
KLHL3	8.46641	3.20385e-06	0.000102932
DACT1	9.27472	3.29816e-06	0.000105369
UNC5A	5.15785	3.32147e-06	0.000105916
NXPH3	9.36747	3.36942e-06	0.000107222
UBE2E1	5.03665	3.37495e-06	0.000107222
ODF3B	10.017	3.39468e-06	0.000107649
ENSCAFG00000016173	7.03166	3.42955e-06	0.000108554
CAV1	12.8708	3.48545e-06	0.00011012
ANKRD29	7.45241	3.49855e-06	0.00011033
GPT	7.58811	3.52044e-06	0.000110758
LOC482885	5.07153	3.52507e-06	0.000110758
C15H12orf73	4.70687	3.58383e-06	0.000112193
WDPCP	5.78695	3.59435e-06	0.000112317
NFIB	12.8664	3.65688e-06	0.000113749
NUF2	7.38531	3.65679e-06	0.000113749
ENSCAFG00000029127	9.34918	3.66012e-06	0.000113749
znf865	4.67508	3.81954e-06	0.000118061
ENSCAFG00000043319	5.68699	3.85332e-06	0.000118891
adamts1	9.6749	4.00426e-06	0.000122226
INO80E	4.50526	4.0037e-06	0.000122226
CLCN2	7.50713	4.01684e-06	0.000122293
ENSCAFG00000012879	4.59951	4.04756e-06	0.000122891
LRFN4	9.96962	4.11848e-06	0.000124602
TBKBP1	7.976	4.11399e-06	0.000124602
MPDZ	12.8264	4.15276e-06	0.000125418
NES	13.5149	4.1705e-06	0.000125732
ABCC5	5.32494	4.1863e-06	0.000125986
PRDX2	8.07988	4.19901e-06	0.000126147
CENPI	6.72643	4.21437e-06	0.000126387
ROBO2	10.3813	4.23427e-06	0.000126463
UHRF1	6.37502	4.23908e-06	0.000126463
ENSCAFG00000002166	5.21506	4.23198e-06	0.000126463
FAT1	6.80507	4.25515e-06	0.000126502
SKA2	4.88352	4.25497e-06	0.000126502
C1QC	11.4954	4.2626e-06	0.000126504
C9H17orf96	5.42835	4.27723e-06	0.000126664
ENSCAFG00000002743	5.16321	4.2828e-06	0.000126664
C1R	15.1792	4.40763e-06	0.00012924
ENSCAFG00000046666	7.93493	4.40689e-06	0.00012924
BGN	12.0567	4.4887e-06	0.000131168
HOXD8	7.36316	4.59499e-06	0.000133817
ENSCAFG00000044709	6.16003	4.59245e-06	0.000133817
IQSEC2	8.79428	4.67137e-06	0.000135811
GCAT	7.08292	4.6977e-06	0.000136345
MMP1	14.9313	4.71669e-06	0.000136555
ENSCAFG00000002950	7.77851	4.72088e-06	0.000136555
RAVER2	5.89177	4.74301e-06	0.0001366
SFXN5	6.20514	4.7352e-06	0.0001366
ENSCAFG00000005998	11.5014	4.74638e-06	0.0001366
BEND7	7.3503	4.75652e-06	0.000136662
ENSCAFG00000016914	4.70982	4.78643e-06	0.000137291
HOXA4	8.52001	4.90306e-06	0.000139421
SH3D19	11.1875	4.90955e-06	0.000139421
SPEF1	8.07483	4.93409e-06	0.000139886
ENSCAFG00000042246	6.01281	4.95877e-06	0.000140122
LOC478702	5.16596	4.99541e-06	0.000140695
TSPAN18	8.69507	4.99549e-06	0.000140695
EVC2	12.6191	5.01624e-06	0.000141048
ENSCAFG00000045133	5.19627	5.12381e-06	0.000143601
ATP9A	8.01831	5.2045e-06	0.000145624
ENSCAFG00000030299	6.07073	5.23051e-06	0.000146113
TGFB1I1	11.5562	5.25389e-06	0.000146527
LOC100856408	10.7233	5.3101e-06	0.000147614
ENSCAFG00000048494	6.53646	5.32352e-06	0.000147747
COL17A1	9.0952	5.39846e-06	0.000149355
PRC1	5.59435	5.39891e-06	0.000149355
DCTPP1	4.85513	5.43984e-06	0.000150245
EDIL3	10.7647	5.45342e-06	0.000150378
LOC100856782	4.81265	5.56598e-06	0.000153234
CMIP	5.21273	5.62962e-06	0.000154738
IRAK1	4.57552	5.66845e-06	0.000155555
TPM2	8.71012	5.68044e-06	0.000155635
ENSCAFG00000012422	6.34227	5.75715e-06	0.000157457
ENSCAFG00000015698	8.84065	5.76533e-06	0.000157457
ENSCAFG00000012917	5.0271	5.83084e-06	0.000158981
ENSCAFG00000007895	11.282	5.8397e-06	0.000158981
ESM1	12.6155	5.9447e-06	0.000161195
ITGB5	8.78765	5.94926e-06	0.000161195
ARHGAP29	8.82197	6.03242e-06	0.00016319
march9	5.11153	6.05005e-06	0.000163409
SPAG6	7.33243	6.08036e-06	0.000163969
ENSCAFG00000041221	7.1242	6.16078e-06	0.000165876
ENSCAFG00000010747	4.64635	6.28416e-06	0.000168141
ENSCAFG00000041514	7.6041	6.27112e-06	0.000168141
ROBO4	10.2559	6.31267e-06	0.000168377
ENSCAFG00000013723	10.1566	6.31e-06	0.000168377
CACHD1	9.98135	6.41473e-06	0.000170568
ENSCAFG00000012593	6.23487	6.40936e-06	0.000170568
CDC6	5.76559	6.4309e-06	0.000170684
CHST1	12.6944	6.43904e-06	0.000170684
ARFGEF3	7.94799	6.45792e-06	0.000170715
ENSCAFG00000049595	7.35722	6.46014e-06	0.000170715
ACVR2B	7.3949	6.53812e-06	0.00017251
mesdc1	4.6614	6.57391e-06	0.000173187
LOC100687092	7.05483	6.62348e-06	0.000173958
LRRC6	8.02209	6.63688e-06	0.000174043
ENSCAFG00000030205	4.58341	6.65517e-06	0.000174255
IDUA	5.52749	6.67455e-06	0.000174496
ENSCAFG00000004773	4.62289	6.69606e-06	0.000174792
ENSCAFG00000028561	8.26492	6.70957e-06	0.000174878
ESPL1	7.53988	6.73075e-06	0.000175163
POLE	4.72898	6.77216e-06	0.000175973
HELLS	4.98441	6.78672e-06	0.000176034
CCL24	12.635	6.82644e-06	0.00017658
ENSCAFG00000033747	7.21689	7.06058e-06	0.000182361
ABHD17C	7.36926	7.12961e-06	0.00018359
CTGF	11.7153	7.12527e-06	0.00018359
MFGE8	10.8931	7.16071e-06	0.000184114
ENSCAFG00000049679	7.2236	7.19385e-06	0.000184689
ARHGAP44	9.99409	7.21318e-06	0.000184908
NCAPG	5.54498	7.23498e-06	0.000185172
SCN2B	9.52912	7.24511e-06	0.000185172
ASIC2	8.36024	7.3794e-06	0.000185831
BAHD1	4.22402	7.32249e-06	0.000185831
CIT	6.55275	7.29261e-06	0.000185831
HOXC6	8.40801	7.31131e-06	0.000185831
RHNO1	4.80265	7.35374e-06	0.000185831
RPL22	7.27026	7.34842e-06	0.000185831
ENSCAFG00000006064	5.10075	7.37325e-06	0.000185831
ENSCAFG00000023594	6.16359	7.35918e-06	0.000185831
TNS2	10.1047	7.51714e-06	0.000188744
TCP11	7.88024	7.56931e-06	0.000189776
MAPT	9.24616	7.62595e-06	0.000190916
HAPLN3	8.73343	7.64191e-06	0.000191037
COL6A3	12.6337	7.67246e-06	0.000191242
CASKIN2	9.32307	7.7135e-06	0.000191429
NHSL1	6.80469	7.69846e-06	0.000191429
TBX15	8.90612	7.71114e-06	0.000191429
FGF5	10.1407	7.74589e-06	0.000191955
HOXC13	8.01775	7.77257e-06	0.000192337
CDC42EP5	9.39018	7.86684e-06	0.000194291
GFPT1	4.99135	7.88866e-06	0.000194368
TICRR	4.65923	8.00046e-06	0.000196557
ENSCAFG00000016728	5.72562	8.07782e-06	0.000198173
ENSCAFG00000012407	6.50976	8.10448e-06	0.000198542
PYCRL	4.1934	8.11865e-06	0.000198605
HMCN1	9.21745	8.13477e-06	0.000198716
ENSCAFG00000031029	4.62287	8.17954e-06	0.000199525
ENSCAFG00000042602	4.23665	8.21457e-06	0.00019981
ACTA1	7.43194	8.2839e-06	0.000200103
ICA1L	7.11504	8.29674e-06	0.000200103
nthl1	5.99521	8.27643e-06	0.000200103
ENSCAFG00000001745	8.40526	8.28705e-06	0.000200103
ENSCAFG00000007054	4.23152	8.26886e-06	0.000200103
ENSCAFG00000048539	4.57654	8.25435e-06	0.000200103
cenpv	5.27013	8.33559e-06	0.000200758
FLNC	14.7152	8.44817e-06	0.000203183
ENSCAFG00000030541	11.5691	8.51627e-06	0.000204534
BFSP1	7.30848	8.54157e-06	0.000204713
SAP30L	4.51196	8.54762e-06	0.000204713
EGFR	10.6338	8.58683e-06	0.000205364
PCDH7	12.1441	8.60793e-06	0.000205582
ANLN	7.70739	8.71338e-06	0.000207521
MCM10	5.17515	8.81367e-06	0.000209328
ENSCAFG00000028878	7.73636	8.8917e-06	0.000210597
ENSCAFG00000011389	7.33415	8.92966e-06	0.000211204
C6H16orf71	7.54923	9.03628e-06	0.000213004
CDKN3	5.63834	9.04307e-06	0.000213004
NEO1	12.566	9.02659e-06	0.000213004
THBD	4.30039	9.13854e-06	0.000214957
ABI3BP	13.5417	9.27052e-06	0.000217762
SEMA4C	9.2545	9.31064e-06	0.000218405
CDC20	5.93248	9.36474e-06	0.000219373
ENSCAFG00000041885	7.20516	9.40841e-06	0.000220095
FDX1L	4.33154	9.65036e-06	0.000225433
LOC102152410	5.11811	9.6761e-06	0.000225433
ENSCAFG00000003157	6.09441	9.67529e-06	0.000225433
KDELR3	7.17279	9.69328e-06	0.000225527
znf526	4.64515	9.85783e-06	0.000229044
TBC1D8B	9.60686	9.92052e-06	0.000229613
MELTF	9.62669	9.93816e-06	0.000229664
ARHGAP31	5.49181	1.00003e-05	0.000230681
C32H4orf22	9.39177	1.00226e-05	0.000230681
ENSCAFG00000041597	5.5039	1.00224e-05	0.000230681
BMP2	7.89088	1.01634e-05	0.000233608
FRAS1	11.5296	1.02919e-05	0.000235929
ENSCAFG00000045919	4.36904	1.02807e-05	0.000235929
SSC5D	9.78845	1.03191e-05	0.000236236
ENSCAFG00000042629	8.42157	1.03811e-05	0.000237338
COL22A1	9.82188	1.04288e-05	0.000238111
ADAMTS17	7.66949	1.04562e-05	0.000238419
ENSCAFG00000044317	12.4527	1.05345e-05	0.000239883
ENSCAFG00000011656	6.6706	1.05504e-05	0.000239926
ZDHHC1	7.96114	1.06308e-05	0.000241435
FBLIM1	10.5494	1.07284e-05	0.000243329
ENSCAFG00000020383	10.3015	1.07989e-05	0.000244604
POLD1	5.3983	1.08399e-05	0.000244884
ENSCAFG00000031061	4.13841	1.08302e-05	0.000244884
ENSCAFG00000019482	4.59893	1.08863e-05	0.00024561
sdc1	7.51813	1.09068e-05	0.000245748
ORC1	6.10845	1.10162e-05	0.000247886
SLC25A21	7.8844	1.11318e-05	0.000249504
CAMTA2	4.24618	1.12243e-05	0.000251249
lyrm7	5.84101	1.14064e-05	0.000254658
ENSCAFG00000015705	10.9653	1.14239e-05	0.000254717
SMO	11.3276	1.14568e-05	0.00025512
FGD1	6.57805	1.15076e-05	0.000255633
ENSCAFG00000019045	4.52212	1.15097e-05	0.000255633
ENSCAFG00000018518	4.78321	1.15435e-05	0.000256051
NEK10	7.56641	1.16729e-05	0.000258121
ENSCAFG00000028593	4.29334	1.16821e-05	0.000258121
LOC606974	7.26512	1.17452e-05	0.000258848
ENSCAFG00000013743	9.77819	1.17339e-05	0.000258848
RGS11	11.4068	1.17626e-05	0.000258899
PALM3	6.94945	1.18666e-05	0.000260851
DYX1C1	6.71862	1.19535e-05	0.000261824
PLK1	5.41838	1.19311e-05	0.000261824
ENSCAFG00000038961	7.55468	1.19567e-05	0.000261824
ARV1	5.03869	1.20537e-05	0.000262628
NCKAP5	6.72546	1.20538e-05	0.000262628
PHLDB2	11.1685	1.20548e-05	0.000262628
HOXB9	9.90941	1.21377e-05	0.000263763
COL12A1	10.9571	1.21547e-05	0.000263799
stx1a	7.72947	1.221e-05	0.000264413
TMEM74B	7.96155	1.22293e-05	0.000264413
ENSCAFG00000042993	7.24841	1.22211e-05	0.000264413
LDB2	10.4929	1.22729e-05	0.00026502
ENSCAFG00000018206	4.2939	1.22919e-05	0.000265097
EIF5A	4.51656	1.23148e-05	0.000265162
CDKN2C	4.21838	1.24301e-05	0.000266733
MEIS3	11.7564	1.25306e-05	0.000268395
PCBP4	4.34587	1.25389e-05	0.000268395
RNASEH2A	4.35488	1.26012e-05	0.000268727
TMEM253	8.34903	1.25839e-05	0.000268727
ENSCAFG00000016822	9.33706	1.26834e-05	0.000270138
ENSCAFG00000010825	8.71624	1.27427e-05	0.000271063
ALOX15B	13.726	1.27586e-05	0.000271065
MMP14	4.4212	1.2914e-05	0.000273686
CEP55	6.06328	1.29875e-05	0.000274905
BUB1B	6.3058	1.3077e-05	0.000276116
CHAF1A	4.26485	1.32268e-05	0.000278592
KIAA1614	11.0507	1.32927e-05	0.000279637
ENSCAFG00000030844	7.36328	1.33575e-05	0.000280654
PRKCI	5.39751	1.341e-05	0.000281413
PLPP2	4.90487	1.3453e-05	0.00028197
ENSCAFG00000014751	6.23447	1.36144e-05	0.000285003
DNM3	7.15946	1.36937e-05	0.000286283
LPAR1	8.64484	1.37256e-05	0.000286283
ENSCAFG00000042946	7.87811	1.37231e-05	0.000286283
RPS21	4.10259	1.37743e-05	0.000286947
ADGRA2	11.7878	1.38934e-05	0.000289078
BRCA1	4.52101	1.39613e-05	0.000289949
ENSCAFG00000048254	7.6847	1.39692e-05	0.000289949
TBX18	9.68445	1.40888e-05	0.000291372
ENSCAFG00000019538	4.04019	1.40669e-05	0.000291372
ENSCAFG00000020060	6.12254	1.40801e-05	0.000291372
ENSCAFG00000049023	11.0917	1.41801e-05	0.000292555
HOXC4	6.58139	1.43051e-05	0.000293984
KIAA1324L	8.35321	1.43181e-05	0.000293984
KIF20A	7.04113	1.4316e-05	0.000293984
LOC479820	4.4804	1.42941e-05	0.000293984
LOC100855471	13.7164	1.44242e-05	0.000295454
BCAT2	4.42481	1.44786e-05	0.000296093
NECAB3	6.19479	1.45072e-05	0.000296093
TXNDC5	4.37251	1.44992e-05	0.000296093
FBLN1	12.4761	1.45822e-05	0.000297268
LOC106559787	4.51329	1.46757e-05	0.000297769
PITPNM2	4.1228	1.46556e-05	0.000297769
SPARCL1	15.0079	1.46763e-05	0.000297769
C7H1orf53	4.26681	1.47343e-05	0.00029836
CENPE	4.64436	1.475e-05	0.00029836
ENSCAFG00000007436	4.73477	1.47577e-05	0.00029836
IGFBP7	9.45762	1.47937e-05	0.000298396
ENSCAFG00000006785	5.76386	1.47943e-05	0.000298396
ENSCAFG00000049539	7.48417	1.50633e-05	0.000303464
ARHGAP23	6.18405	1.51081e-05	0.000304009
BICC1	10.4501	1.51412e-05	0.000304154
ENSCAFG00000043492	6.16012	1.51509e-05	0.000304154
SMAD7	6.18822	1.53661e-05	0.000307754
PIK3C2B	4.67646	1.56433e-05	0.000312939
MAMSTR	8.39573	1.57865e-05	0.000315434
MKI67	5.68568	1.58311e-05	0.000315958
ENKD1	5.50221	1.59307e-05	0.000317345
FAP	11.1493	1.59377e-05	0.000317345
CDC42EP1	10.8333	1.60911e-05	0.000319561
ENSCAFG00000046394	4.32179	1.6097e-05	0.000319561
SLC9A5	6.62057	1.61629e-05	0.00032034
STX10	4.16539	1.6337e-05	0.000323416
LAMA2	11.2261	1.65355e-05	0.00032619
PLXNA2	4.71804	1.64981e-05	0.00032619
ENSCAFG00000041806	6.95338	1.66701e-05	0.000328113
HTRA3	9.48329	1.68134e-05	0.000330136
PPP1R14A	8.51875	1.68307e-05	0.000330136
ENSCAFG00000047631	5.65591	1.69685e-05	0.000332458
MYBL1	5.10652	1.69988e-05	0.000332672
PBXIP1	5.30117	1.70686e-05	0.000333275
PCOLCE	10.2484	1.70588e-05	0.000333275
ENSCAFG00000049342	5.76591	1.71228e-05	0.000333954
LMCD1	9.8329	1.71636e-05	0.000334367
SYTL4	6.40324	1.72189e-05	0.000334684
FOXF1	10.5006	1.73253e-05	0.000334852
smim4	4.10176	1.73195e-05	0.000334852
ENSCAFG00000043267	7.21462	1.7322e-05	0.000334852
ENSCAFG00000049148	6.8893	1.73208e-05	0.000334852
PTPRM	7.99726	1.74549e-05	0.000336976
FAM81A	7.15901	1.75131e-05	0.000337719
ENSCAFG00000006722	7.2287	1.76664e-05	0.000340293
MRC1	8.64162	1.77126e-05	0.000340798
NFATC4	9.55839	1.77631e-05	0.000341387
ARHGEF10	9.95207	1.80873e-05	0.000345676
CX3CL1	11.8197	1.80689e-05	0.000345676
DCK	6.13209	1.8153e-05	0.000346547
C30H15orf62	5.83066	1.83307e-05	0.000349403
MID1	8.19469	1.83435e-05	0.000349403
MORN1	7.40169	1.84485e-05	0.00035074
ABCC9	8.74093	1.85039e-05	0.000350897
ENSCAFG00000041182	7.55809	1.84989e-05	0.000350897
ATF5	6.48777	1.86292e-05	0.000352882
SOX18	10.4987	1.87195e-05	0.000353552
ENSCAFG00000045268	7.28873	1.87264e-05	0.000353552
SOX4	4.71732	1.87905e-05	0.00035437
CPT1C	10.1864	1.89477e-05	0.000356943
ARHGEF15	9.39949	1.91528e-05	0.000358833
DCN	12.1645	1.91253e-05	0.000358833
ENSCAFG00000004001	7.34234	1.91394e-05	0.000358833
ENSCAFG00000007049	8.01951	1.92405e-05	0.000360047
ENSCAFG00000006326	7.8789	1.92597e-05	0.000360047
TERT	9.98401	1.93297e-05	0.000360569
ENSCAFG00000017901	4.12366	1.93154e-05	0.000360569
SYNGAP1	9.50405	1.94372e-05	0.00036218
LOC490277	8.81015	1.97478e-05	0.000365635
ORC6	4.27535	1.97721e-05	0.000365635
RERG	9.71989	1.97068e-05	0.000365635
SLC6A17	13.1535	1.97023e-05	0.000365635
ENSCAFG00000005812	4.50689	1.971e-05	0.000365635
SLC4A3	10.8404	1.97971e-05	0.000365702
NYNRIN	7.8636	1.98203e-05	0.000365736
olfml2a	9.30077	1.98575e-05	0.000366028
ENSCAFG00000029925	7.18747	1.99507e-05	0.00036735
TMEM229B	6.90649	2.00698e-05	0.000369147
DAG1	4.06833	2.01773e-05	0.000370028
pelp1	4.73192	2.01911e-05	0.000370028
ENSCAFG00000048940	5.79114	2.03384e-05	0.000372088
ENSCAFG00000043667	7.25455	2.04847e-05	0.000374365
NCAPH	4.48393	2.05164e-05	0.000374545
BUB1	6.00099	2.05597e-05	0.000374935
MYO3A	7.49392	2.06115e-05	0.00037548
E2F8	6.17059	2.06828e-05	0.000375979
VASH2	7.07401	2.0678e-05	0.000375979
WHRN	5.35947	2.07463e-05	0.000376733
MAN2C1	4.80119	2.08526e-05	0.000377862
ENSCAFG00000000808	4.24399	2.08416e-05	0.000377862
cdh24	4.35244	2.1018e-05	0.000380457
ERF	4.08456	2.14933e-05	0.000388239
EVC	11.7605	2.15224e-05	0.000388264
MNT	4.16468	2.154e-05	0.000388264
cemip	11.7727	2.16721e-05	0.000389007
FAM122B	4.53273	2.16415e-05	0.000389007
mgarp	4.46183	2.16712e-05	0.000389007
RAB6B	9.71623	2.1619e-05	0.000389007
KLHL23	4.37834	2.19473e-05	0.000393124
LAMB1	7.04141	2.2012e-05	0.000393869
LHX1	10.634	2.20817e-05	0.000393882
ENSCAFG00000006280	5.54645	2.20786e-05	0.000393882
ENSCAFG00000015024	7.10043	2.20418e-05	0.000393882
ENSCAFG00000016099	5.12595	2.2151e-05	0.000394707
ENSCAFG00000014844	9.28369	2.21871e-05	0.000394927
EVL	4.96601	2.22556e-05	0.000395337
ST14	8.72034	2.23409e-05	0.000396308
ENSCAFG00000024324	4.31259	2.23565e-05	0.000396308
GLI2	10.7429	2.24647e-05	0.000397403
TAGLN2	3.82636	2.24604e-05	0.000397403
PLEKHA7	8.31002	2.25017e-05	0.000397646
ENSCAFG00000032544	5.06655	2.25811e-05	0.000398637
TLN2	5.39026	2.26856e-05	0.000399677
TMEM132B	5.58581	2.27323e-05	0.00040007
ZFPM2	5.65309	2.28421e-05	0.000401178
HOXB13	9.1216	2.28998e-05	0.000401778
NDUFA3	3.88463	2.30095e-05	0.00040329
TEAD3	10.8484	2.32703e-05	0.000407445
C3H15orf40	4.02718	2.33814e-05	0.000408971
COL5A1	11.8812	2.34643e-05	0.000409229
NT5M	7.36922	2.34678e-05	0.000409229
ENSCAFG00000034748	4.17032	2.36286e-05	0.000411614
PBX4	7.65005	2.382e-05	0.000414527
PDE3A	10.8968	2.3913e-05	0.000415721
ENSCAFG00000031329	8.66329	2.40768e-05	0.000418145
SLC26A1	7.29341	2.41343e-05	0.00041872
ZFHX2	5.76493	2.42388e-05	0.000419258
TEAD4	11.0681	2.44078e-05	0.000421756
IQGAP3	6.18754	2.46188e-05	0.000424972
PRRC2A	3.85957	2.46979e-05	0.000425909
DES	13.7787	2.48193e-05	0.000427287
EFHC1	7.41998	2.50307e-05	0.000429915
JAM2	8.84083	2.51407e-05	0.000431372
ENSCAFG00000045652	8.0604	2.52019e-05	0.00043199
ENSCAFG00000001632	6.02928	2.53978e-05	0.000434913
ATP6V0A4	10.5198	2.56315e-05	0.000438038
LUM	9.9995	2.60892e-05	0.000444972
PCSK4	8.17599	2.62477e-05	0.000446458
snx33	6.45348	2.62546e-05	0.000446458
LOC102152705	6.94758	2.62827e-05	0.000446493
NEK2	5.18588	2.63971e-05	0.000446702
PBK	5.54365	2.63919e-05	0.000446702
PPP1R13B	4.2764	2.63994e-05	0.000446702
ENSCAFG00000006911	6.7754	2.63575e-05	0.000446702
LOC479761	7.31642	2.66456e-05	0.00044998
YBX1	4.47765	2.66226e-05	0.00044998
ARHGAP42	4.51116	2.6705e-05	0.000450539
MORC4	4.90143	2.67888e-05	0.00045129
RSPH6A	4.75876	2.68023e-05	0.00045129
tspan15	9.82354	2.71634e-05	0.000456473
ATRNL1	6.51697	2.74722e-05	0.000459107
CDT1	4.14613	2.74951e-05	0.000459107
CNTROB	4.31936	2.75078e-05	0.000459107
INPP1	3.95633	2.73761e-05	0.000459107
ENSCAFG00000042459	9.35702	2.74173e-05	0.000459107
DLL4	9.58101	2.75375e-05	0.000459155
SLF1	4.03293	2.76083e-05	0.000459887
NOS2	10.165	2.77074e-05	0.000461089
FNDC5	8.15762	2.78491e-05	0.000461888
FZD4	5.39972	2.78902e-05	0.000461888
MYO18A	4.07577	2.78793e-05	0.000461888
SHC4	7.97377	2.78154e-05	0.000461888
KIF4A	4.41169	2.80938e-05	0.000464136
MEIS2	6.94636	2.81207e-05	0.000464136
ZWINT	4.08242	2.81344e-05	0.000464136
ENSCAFG00000019400	4.05535	2.81127e-05	0.000464136
VWCE	9.23855	2.82508e-05	0.000465607
RAD54L	4.15301	2.85353e-05	0.000468942
ROM1	4.81864	2.8513e-05	0.000468942
SNCG	9.08321	2.84901e-05	0.000468942
SPIRE2	8.95291	2.85906e-05	0.0004694
ENSCAFG00000001559	7.77403	2.87348e-05	0.000471317
CCDC150	4.12626	2.89994e-05	0.000475202
PTGIS	12.4309	2.92854e-05	0.000478971
NOTCH3	10.8154	2.93273e-05	0.000479199
ENSCAFG00000003299	5.37571	2.94163e-05	0.000480194
PAPPA	8.76751	2.98738e-05	0.000486884
ENSCAFG00000043646	5.04261	2.98829e-05	0.000486884
TMEM54	7.19644	3.01196e-05	0.000489344
SPON1	16.0946	3.03766e-05	0.000493051
EPB41L4A	5.25949	3.06257e-05	0.000496622
SRGAP1	5.67491	3.06546e-05	0.000496622
KANK3	10.4975	3.08803e-05	0.000499333
ENSCAFG00000008661	4.35238	3.0867e-05	0.000499333
ENSCAFG00000012222	4.57871	3.11846e-05	0.000502829
MTMR2	4.07864	3.14167e-05	0.000506095
ARSJ	10.1044	3.15519e-05	0.000507593
BCR	8.58774	3.1569e-05	0.000507593
MLLT1	3.86664	3.17498e-05	0.000509167
TMEM98	10.1281	3.1756e-05	0.000509167
GUCY1A2	9.81348	3.20142e-05	0.000512347
SRPX2	9.69076	3.19946e-05	0.000512347
C17H1orf56	7.80614	3.22967e-05	0.000513547
C30H15orf52	9.80659	3.21771e-05	0.000513547
LOC483842	6.08754	3.22501e-05	0.000513547
LTBP2	11.6419	3.2226e-05	0.000513547
MGAT5B	10.5714	3.22991e-05	0.000513547
TPX2	5.2443	3.2298e-05	0.000513547
ENSCAFG00000031225	9.30915	3.21257e-05	0.000513547
ENSCAFG00000041898	4.36712	3.24556e-05	0.000515556
E2F7	5.85326	3.26335e-05	0.000517902
ENSCAFG00000013253	4.61566	3.26992e-05	0.000518464
EMP2	10.0795	3.28934e-05	0.00052106
ENSCAFG00000017092	7.54712	3.34121e-05	0.000528789
ENSCAFG00000046885	8.92082	3.35277e-05	0.000530127
RECK	8.83992	3.36822e-05	0.000530611
KIAA1755	13.8723	3.37862e-05	0.000530643
PTPN14	11.0045	3.38187e-05	0.000530643
TSNAXIP1	5.55859	3.38338e-05	0.000530643
ENSCAFG00000034453	7.17152	3.3759e-05	0.000530643
ENSCAFG00000043150	10.4079	3.38954e-05	0.000531039
pcsk1	8.20882	3.39324e-05	0.000531132
LRP3	8.3534	3.41505e-05	0.000532192
ENSCAFG00000010397	9.13457	3.40949e-05	0.000532192
ENSCAFG00000029502	4.42902	3.41555e-05	0.000532192
CCDC103	7.34016	3.42219e-05	0.000532557
ERC2	8.29711	3.46676e-05	0.000538002
P3H2	11.1923	3.4632e-05	0.000538002
PLLP	6.59675	3.46855e-05	0.000538002
ECT2	4.60404	3.48157e-05	0.000538891
EVA1A	10.1739	3.49316e-05	0.000538891
GAS1	7.80011	3.48882e-05	0.000538891
ENSCAFG00000031449	3.70441	3.48551e-05	0.000538891
TSPAN7	5.1877	3.50277e-05	0.000539888
ADAM11	8.11438	3.50804e-05	0.000540213
ENSCAFG00000024483	4.15816	3.51714e-05	0.000541128
NRIP1	4.38709	3.52492e-05	0.000541838
ENSCAFG00000047111	6.63654	3.55444e-05	0.000545396
ENSCAFG00000047981	5.45749	3.55885e-05	0.000545585
CRABP2	12.3143	3.56863e-05	0.000546595
CLDN1	11.8354	3.58919e-05	0.000549252
CTTN	4.75159	3.59265e-05	0.00054929
LOC100687152	3.84781	3.61759e-05	0.000552611
LTBP4	5.56859	3.62948e-05	0.000553438
TANC1	4.67154	3.66753e-05	0.000558247
ENSCAFG00000000798	6.21573	3.68118e-05	0.000559827
IRF2BP1	3.88179	3.692e-05	0.000559981
ENSCAFG00000005434	6.66757	3.68652e-05	0.000559981
RXRG	9.59554	3.70017e-05	0.000560723
PLCB4	8.56067	3.70382e-05	0.000560779
ENSCAFG00000032016	6.75046	3.70726e-05	0.000560805
ENSCAFG00000020027	6.98215	3.71338e-05	0.000560923
NHS	9.70327	3.72568e-05	0.000562101
NMNAT2	8.53053	3.74063e-05	0.000563861
STKLD1	6.66941	3.74711e-05	0.000564113
TAGLN3	11.5764	3.7489e-05	0.000564113
HMGB3	4.47626	3.77446e-05	0.000567461
GGN	7.09511	3.77988e-05	0.000567778
KIF22	4.79093	3.79907e-05	0.000569955
RGMA	12.3816	3.80436e-05	0.000569955
ENSCAFG00000049940	6.74333	3.80396e-05	0.000569955
ENSCAFG00000014670	7.28393	3.84056e-05	0.000574875
IRGQ	4.1331	3.85409e-05	0.000576397
HIC1	8.21571	3.86223e-05	0.00057711
RFX1	4.19293	3.86907e-05	0.000577136
TP73	4.26551	3.86914e-05	0.000577136
ENSCAFG00000024643	3.86025	3.90774e-05	0.000582387
ARMCX1	10.305	3.92745e-05	0.000584448
SLC22A17	7.46495	3.9284e-05	0.000584448
MMP12	7.41853	3.94859e-05	0.000586942
ENSCAFG00000044849	7.58101	3.96156e-05	0.000587848
ENSCAFG00000029206	6.68731	3.98414e-05	0.000590177
ENSCAFG00000028553	4.19787	4.00034e-05	0.000592065
ENSCAFG00000047258	7.73379	4.02721e-05	0.000595013
ENSCAFG00000016641	6.51536	4.04402e-05	0.000596982
ACP6	9.81836	4.06389e-05	0.000597425
FILIP1	8.41987	4.06414e-05	0.000597425
WFIKKN1	6.91538	4.05354e-05	0.000597425
ENSCAFG00000043083	3.91525	4.06258e-05	0.000597425
ENSCAFG00000010698	4.01276	4.06447e-05	0.000597425
ENSCAFG00000030183	8.54782	4.08943e-05	0.000600316
ENSCAFG00000046466	6.74872	4.09453e-05	0.000600316
CCDC151	8.53021	4.16543e-05	0.000608523
EFEMP1	10.0509	4.16611e-05	0.000608523
SRPK3	8.77395	4.1684e-05	0.000608523
ENSCAFG00000011916	4.31777	4.15886e-05	0.000608523
EFEMP2	12.0001	4.17316e-05	0.000608698
ENSCAFG00000045786	4.72051	4.18341e-05	0.000609674
PPFIA3	7.92521	4.18851e-05	0.000609898
ENSCAFG00000041451	6.73876	4.19995e-05	0.000611045
ENSCAFG00000047925	8.02595	4.21429e-05	0.000612611
ENSCAFG00000031281	8.51104	4.22044e-05	0.000612984
SHROOM4	9.72044	4.26842e-05	0.000618379
ENSCAFG00000041177	5.17424	4.26687e-05	0.000618379
LOC479096	6.88092	4.28497e-05	0.000619861
PARD3B	4.4733	4.30037e-05	0.000619861
RTKN	9.69534	4.2953e-05	0.000619861
TMEM167B	6.52419	4.28609e-05	0.000619861
ENSCAFG00000043337	8.76221	4.30862e-05	0.000620529
GNA14	9.78226	4.31921e-05	0.00062153
C28H10orf10	9.15994	4.32606e-05	0.000621993
ENSCAFG00000049113	5.2565	4.34272e-05	0.000623343
vkorc1	4.26186	4.35878e-05	0.000624601
EMC10	3.92139	4.3828e-05	0.000627517
ENSCAFG00000043177	5.93731	4.41437e-05	0.000631509
CYGB	8.8262	4.42214e-05	0.000632093
ENSCAFG00000043820	9.18873	4.46158e-05	0.000637198
C20H19orf71	4.36604	4.4781e-05	0.000638709
MRGPRF	10.2206	4.48334e-05	0.000638709
PKN3	4.22326	4.48011e-05	0.000638709
KIAA1671	6.25064	4.48798e-05	0.000638838
ENSCAFG00000045640	5.86904	4.49614e-05	0.000639467
CCDC191	6.55154	4.50944e-05	0.000639954
HEXIM1	4.01167	4.50841e-05	0.000639954
FHL1	10.9781	4.54838e-05	0.000644701
ENSCAFG00000008544	8.6034	4.55318e-05	0.000644701
ENSCAFG00000011435	4.45403	4.55552e-05	0.000644701
MYH14	11.0131	4.63165e-05	0.000653853
EGLN1	3.89355	4.64284e-05	0.000654893
ACTN4	3.8214	4.66025e-05	0.000655558
AGMO	8.64581	4.65204e-05	0.000655558
NPR1	9.45564	4.66287e-05	0.000655558
ENSCAFG00000045755	6.43763	4.66165e-05	0.000655558
PIK3R2	3.93991	4.71084e-05	0.000659142
RIIAD1	7.04694	4.70192e-05	0.000659142
SCN9A	8.40407	4.72207e-05	0.000659142
SLC10A6	7.57884	4.72241e-05	0.000659142
SLC35C1	4.98608	4.71576e-05	0.000659142
ENSCAFG00000041204	4.37614	4.69618e-05	0.000659142
ENSCAFG00000043116	8.98801	4.71321e-05	0.000659142
CLUAP1	5.66669	4.72898e-05	0.000659438
abca2	3.99867	4.76768e-05	0.000664155
MST1R	9.34349	4.77444e-05	0.000664155
ENSCAFG00000024864	8.56291	4.77441e-05	0.000664155
LOC607830	6.3765	4.80085e-05	0.000666205
PROM1	8.14928	4.83067e-05	0.000669801
SSRP1	4.07923	4.84064e-05	0.000670641
ENSCAFG00000043791	5.75076	4.85089e-05	0.000671516
CRYAB	5.04908	4.85993e-05	0.000672225
ENSCAFG00000019160	11.683	4.86487e-05	0.000672365
ISL1	7.9868	4.92393e-05	0.00067943
AXIN2	7.37104	4.94933e-05	0.000680758
CBX1	4.12362	4.94945e-05	0.000680758
CLU	4.48363	4.94438e-05	0.000680758
TADA2B	3.95678	4.9405e-05	0.000680758
ENSCAFG00000032054	7.22872	4.99292e-05	0.000686186
ACOT11	7.1916	5.00372e-05	0.000687119
ENSCAFG00000047832	6.22917	5.01529e-05	0.000688156
BAHCC1	6.53829	5.0359e-05	0.000688776
LOC490877	5.72661	5.03103e-05	0.000688776
LRRC24	3.89051	5.02975e-05	0.000688776
SMIM3	4.84313	5.03492e-05	0.000688776
CDH11	13.1813	5.05827e-05	0.000691166
ENSCAFG00000003327	9.11487	5.06145e-05	0.000691166
DLX1	8.66742	5.07372e-05	0.000692289
GDF15	9.98167	5.08217e-05	0.000692891
PTK2	4.96692	5.11064e-05	0.000694005
ENSCAFG00000013645	10.9294	5.11371e-05	0.000694005
ENSCAFG00000018740	3.88704	5.10151e-05	0.000694005
FAM13C	10.4786	5.15075e-05	0.000697025
TCF7L1	8.03523	5.1532e-05	0.000697025
MYL5	4.81865	5.15965e-05	0.000697346
ENSCAFG00000024450	7.23061	5.18719e-05	0.000700516
KCNMB1	9.33772	5.1958e-05	0.000701126
ENSCAFG00000045558	6.85951	5.20656e-05	0.000702024
ENSCAFG00000012963	13.562	5.21574e-05	0.000702156
EPN1	3.80008	5.23817e-05	0.000704069
ENSCAFG00000006595	6.88952	5.25722e-05	0.000706075
UBE2T	5.20951	5.27451e-05	0.000707842
FLYWCH2	7.19124	5.29908e-05	0.000710027
dpf1	8.33044	5.3344e-05	0.000713642
FAM134C	4.19837	5.33162e-05	0.000713642
GRAMD1C	7.37457	5.3534e-05	0.000715121
MELK	5.82635	5.35798e-05	0.000715121
ENSCAFG00000028875	10.4081	5.3548e-05	0.000715121
SMC2	4.90055	5.36772e-05	0.000715863
DOC2A	3.91821	5.37287e-05	0.000715992
PACSIN3	4.56408	5.37743e-05	0.000716042
REXO1	3.79925	5.40296e-05	0.000718883
MSRB3	4.09492	5.44499e-05	0.000723914
TSPAN11	9.91016	5.45899e-05	0.000724867
SCN1B	8.56826	5.47882e-05	0.000726718
FAM161A	5.12861	5.49206e-05	0.00072791
KAT2A	3.79593	5.51488e-05	0.000729764
FHDC1	7.61708	5.53557e-05	0.000730286
ENSCAFG00000042704	6.76552	5.53491e-05	0.000730286
SF3B5	3.90102	5.54801e-05	0.000731363
CCDC91	3.78053	5.58428e-05	0.000735578
ARL6IP4	3.64212	5.60844e-05	0.000737569
GALM	5.66557	5.60921e-05	0.000737569
LIPE	3.89131	5.61231e-05	0.000737569
LOC484356	4.87388	5.63724e-05	0.000739709
ENSCAFG00000019198	5.21391	5.63502e-05	0.000739709
OPHN1	8.09126	5.67176e-05	0.00074367
C6	13.5161	5.67916e-05	0.000744069
LOC612942	8.30188	5.69786e-05	0.000745379
RASL10B	6.48637	5.6966e-05	0.000745379
KRT7	7.42574	5.70509e-05	0.000745756
LOC106558887	6.53363	5.71257e-05	0.000746164
USHBP1	9.07437	5.82416e-05	0.000760159
ARHGEF37	10.2778	5.8324e-05	0.000760655
ENSCAFG00000045924	9.55846	5.83937e-05	0.000760783
ADAM33	9.25094	5.85079e-05	0.000760938
CRTC1	3.75653	5.85234e-05	0.000760938
SLC2A10	9.14206	5.86672e-05	0.000761651
DDN	6.68545	5.87549e-05	0.000762211
BDKRB2	9.44269	5.91251e-05	0.000765419
FAH	9.07073	5.9516e-05	0.000769171
TBX2	11.2479	5.95055e-05	0.000769171
KIAA1804	5.41807	5.97307e-05	0.000771365
HMGA1	4.78184	5.97859e-05	0.000771494
TMEM79	6.56835	5.99459e-05	0.000771815
ENSCAFG00000041271	6.59521	5.99453e-05	0.000771815
THRB	8.56994	6.00346e-05	0.000772376
ATP13A2	4.48267	6.01456e-05	0.000773223
rcor2	8.53317	6.04836e-05	0.000776985
CRLF1	7.70874	6.06657e-05	0.000778416
SUV39H1	5.16643	6.06859e-05	0.000778416
LOC489707	9.53441	6.08939e-05	0.000779915
SEMA6D	8.30661	6.08738e-05	0.000779915
SOX9	10.6088	6.10283e-05	0.000781053
ENSCAFG00000023831	6.81099	6.11405e-05	0.000781905
YES1	3.83797	6.11877e-05	0.000781923
ENSCAFG00000003361	3.81907	6.12641e-05	0.000782316
ENSCAFG00000044593	6.36557	6.1948e-05	0.000788697
C1S	12.055	6.25206e-05	0.000794806
ANGPT1	9.3244	6.27508e-05	0.00079714
RAB34	12.2225	6.28911e-05	0.00079833
PHF12	3.88209	6.31684e-05	0.000800663
RACGAP1	4.5978	6.32805e-05	0.00080149
FZD1	5.95277	6.34181e-05	0.000802353
MECOM	8.11045	6.34423e-05	0.000802353
RAB15	5.54238	6.35669e-05	0.000802743
ENSCAFG00000011085	6.61428	6.35374e-05	0.000802743
osr2	7.56077	6.36822e-05	0.000803607
ZNF710	3.8694	6.38801e-05	0.00080551
ENSCAFG00000048591	7.16898	6.40186e-05	0.000806662
ANO1	8.85087	6.42336e-05	0.000807801
BEGAIN	9.16517	6.4203e-05	0.000807801
ENSCAFG00000044568	5.02309	6.42504e-05	0.000807801
SNAP91	7.40069	6.44401e-05	0.000808998
ENSCAFG00000048931	6.37184	6.46158e-05	0.000810608
PTPRK	10.3491	6.4917e-05	0.000813792
RCC1	4.30745	6.52747e-05	0.000817677
MTA1	3.75993	6.55602e-05	0.000820653
AKT1	3.77847	6.5675e-05	0.000821489
SLC29A1	4.28247	6.6177e-05	0.000825356
CDK14	5.43383	6.62406e-05	0.000825548
RAB5C	3.57389	6.64515e-05	0.000827575
C16H8orf4	10.1529	6.67164e-05	0.000827929
DKK3	9.47131	6.65985e-05	0.000827929
DUT	3.83066	6.66831e-05	0.000827929
NEIL3	5.61469	6.65913e-05	0.000827929
ENSCAFG00000032569	9.77658	6.67217e-05	0.000827929
ST5	7.08436	6.70057e-05	0.000830525
TFAP2A	11.8455	6.70279e-05	0.000830525
TYRO3	4.86224	6.77348e-05	0.000838677
ADAMTS14	9.94099	6.81522e-05	0.000843236
STRA6	9.05768	6.83812e-05	0.000845458
CENPN	4.18669	6.87367e-05	0.000849054
PPP1R14C	7.91838	6.87712e-05	0.000849054
PLTP	9.5552	6.9315e-05	0.000855152
PDE6A	8.07849	6.93915e-05	0.000855479
CACNA2D2	11.0789	6.97287e-05	0.000859017
ENSCAFG00000049416	9.13279	6.99316e-05	0.000860898
ISLR	12.7319	7.00745e-05	0.000861927
NRM	3.54731	7.01662e-05	0.000861927
VPS37D	7.38622	7.01194e-05	0.000861927
LOC480571	10.4253	7.02239e-05	0.000862017
FGD5	10.6062	7.08908e-05	0.000869581
PLEKHG2	5.18756	7.12563e-05	0.000873128
VASN	8.52487	7.1282e-05	0.000873128
EBF4	9.93537	7.18699e-05	0.000879537
ENSCAFG00000001302	5.17044	7.1908e-05	0.000879537
PTGDS	10.7599	7.19902e-05	0.000879914
LDOC1	9.90145	7.21821e-05	0.000881002
ENSCAFG00000043993	6.39574	7.22931e-05	0.000881729
CISD3	4.21268	7.24521e-05	0.000883038
ENSCAFG00000011457	10.0981	7.35822e-05	0.000895537
GPX8	9.6698	7.41167e-05	0.000901402
TMEM170A	4.62753	7.42606e-05	0.000902511
MAP7D2	7.80831	7.46371e-05	0.000906396
MEGF6	10.8264	7.46861e-05	0.000906396
COL14A1	8.44559	7.48624e-05	0.000907892
ARHGEF11	5.07431	7.49342e-05	0.00090812
ENSCAFG00000023724	3.74817	7.51534e-05	0.000910133
ZNF575	4.73598	7.54593e-05	0.00091319
ENSCAFG00000041061	5.53725	7.55567e-05	0.000913724
FBXL7	8.30987	7.57247e-05	0.000913953
FOSB	6.98147	7.57358e-05	0.000913953
ENSCAFG00000041131	6.71183	7.57307e-05	0.000913953
MORN5	7.24683	7.61041e-05	0.000917105
ENSCAFG00000031573	6.73433	7.62179e-05	0.000917831
PANX2	7.94006	7.65317e-05	0.000920315
PIEZO2	9.9114	7.73117e-05	0.00092839
ercc6l	5.21906	7.79973e-05	0.000935968
ARHGAP39	6.25806	7.86183e-05	0.000939381
GABBR2	6.83854	7.8625e-05	0.000939381
LDOC1L	5.07076	7.85589e-05	0.000939381
MFAP4	12.5922	7.86658e-05	0.000939381
NOS3	10.1307	7.84838e-05	0.000939381
WASF3	6.91129	7.84649e-05	0.000939381
ENSCAFG00000044598	5.86907	7.84607e-05	0.000939381
NRCAM	11.0922	7.89469e-05	0.000942081
NR2E1	7.40629	7.94272e-05	0.000947023
RSPH9	6.37825	7.94716e-05	0.000947023
CCDC6	3.97819	7.95601e-05	0.000947286
PLXDC1	8.3396	7.96043e-05	0.000947286
PDE10A	9.14409	7.98096e-05	0.000949069
FAM78B	8.98712	7.99273e-05	0.000949809
CDH3	10.3782	8.01574e-05	0.000951223
TSHZ3	8.0362	8.03347e-05	0.000952668
ENSCAFG00000018325	8.38542	8.04143e-05	0.00095272
DUOX1	8.15031	8.08027e-05	0.000956231
CMYA5	6.31023	8.16013e-05	0.000964348
ENSCAFG00000031984	5.31228	8.15723e-05	0.000964348
ENAH	7.82513	8.17613e-05	0.000965573
DAPK3	3.94	8.22007e-05	0.000969085
MAST4	7.0062	8.21511e-05	0.000969085
ENSCAFG00000023691	7.71788	8.22285e-05	0.000969085
CAMK2G	4.16361	8.27284e-05	0.000973636
PROB1	7.93359	8.28655e-05	0.000973673
CCNF	4.22983	8.34888e-05	0.000978262
TMEM201	5.65284	8.34998e-05	0.000978262
ENSCAFG00000012663	6.31567	8.35214e-05	0.000978262
ENSCAFG00000004386	3.8276	8.42302e-05	0.000985217
ENSCAFG00000029292	10.6389	8.46591e-05	0.000989558
CD34	7.29048	8.47347e-05	0.000989766
POLA2	3.71289	8.52612e-05	0.000995237
RYK	4.02148	8.54877e-05	0.000996628
PCBP2	3.51569	8.56511e-05	0.000997461
SPRED2	4.37646	8.56848e-05	0.000997461
MRPL34	3.66085	8.57545e-05	0.000997596
