# Supplementary material for: Whole exome and transcriptome analysis revealed the activation of ERK and Akt signaling pathway in canine histiocytic sarcoma
Source: Sci Rep. 2023 May 25;13:8512. doi: 10.1038/s41598-023-35813-1 (PMC10212919; doi:10.1038/s41598-023-35813-1)
Supplement: Supplementary file 2 — Supplementary Information 2. [file 41598_2023_35813_MOESM2_ESM.xlsx]

## Sheet: Sheet1
Supplementary dataset file 2. Differentially expressed genes that were downregulated in histiocytic tissues compared with peripheral blood monocytes.
Gene name	log(Fold Change)	p-value	q-vallue
DCSTAMP	-11.4467	7.61259e-16	1.30358e-11
IFNAR2	-11.1062	5.26999e-15	4.51217e-11
LOC100855676	-10.5024	2.11162e-12	5.16563e-09
FPR2	-9.1079	1.41406e-11	1.86264e-08
ENSCAFG00000044610	-7.68787	9.12432e-11	8.53854e-08
ENSCAFG00000047484	-7.90617	1.45763e-09	5.94298e-07
ENSCAFG00000028769	-7.55124	3.65228e-09	1.03585e-06
ENSCAFG00000048797	-8.75904	3.63262e-09	1.03585e-06
ENSCAFG00000036159	-7.17917	6.18435e-09	1.4356e-06
GNAT3	-7.33391	1.15541e-08	2.0695e-06
NOD2	-5.55611	1.18147e-08	2.0695e-06
PPBP	-7.21087	1.29521e-08	2.17442e-06
AMPD3	-6.39753	1.37137e-08	2.19439e-06
GSR	-5.0506	1.38399e-08	2.19439e-06
DLEC1	-5.45199	1.67399e-08	2.53676e-06
PTGR1	-5.33151	1.7596e-08	2.64311e-06
NETO2	-6.21386	2.53442e-08	3.33842e-06
ENSCAFG00000046017	-7.0673	3.03636e-08	3.82314e-06
SLC7A11	-9.34201	3.11071e-08	3.88816e-06
PTPRN2	-6.38602	3.28367e-08	4.04529e-06
MACC1	-6.88899	3.45684e-08	4.1762e-06
ENSCAFG00000029047	-5.5631	3.79853e-08	4.48593e-06
ENSCAFG00000047178	-6.96125	3.79133e-08	4.48593e-06
TMEM40	-5.11778	5.65602e-08	5.97862e-06
MFSD1	-4.78368	6.07228e-08	6.21949e-06
CMTM6	-5.20782	6.56451e-08	6.46038e-06
GBE1	-4.91015	7.16983e-08	6.89754e-06
LOC612035	-6.77774	8.26467e-08	7.73357e-06
ENSCAFG00000044092	-6.73448	8.73452e-08	8.04139e-06
TXNRD1	-4.9498	9.10442e-08	8.20547e-06
ENSCAFG00000048294	-7.93172	1.23695e-07	9.94437e-06
GSAP	-4.95564	1.37999e-07	1.09608e-05
DAPK1	-4.47128	1.43946e-07	1.10042e-05
ENSCAFG00000001653	-7.87543	1.46711e-07	1.10952e-05
ENSCAFG00000048910	-6.2685	1.47915e-07	1.10952e-05
ENSCAFG00000047208	-6.71645	1.54733e-07	1.14209e-05
ENSCAFG00000044729	-6.95078	1.62604e-07	1.16981e-05
LOC609830	-5.3654	1.6456e-07	1.17414e-05
ENSCAFG00000037560	-7.77475	2.11568e-07	1.43525e-05
CCR9	-7.85818	2.54295e-07	1.66204e-05
SNX16	-4.3436	2.59293e-07	1.68139e-05
ENSCAFG00000047696	-7.59703	2.99147e-07	1.85868e-05
APCDD1	-6.97469	3.03162e-07	1.86739e-05
LOC102156842	-6.68872	3.52293e-07	2.06598e-05
RPL37	-6.18687	3.57419e-07	2.06866e-05
ATP6V1A	-4.86854	3.82377e-07	2.17535e-05
LOC612038	-6.54428	3.83678e-07	2.17553e-05
GABRQ	-7.06591	3.93116e-07	2.20712e-05
IFNAR1	-5.12672	4.16873e-07	2.28799e-05
ATP2B1	-4.73491	4.25824e-07	2.31486e-05
LOC611536	-5.4591	4.33138e-07	2.33976e-05
PPM1L	-4.99405	4.51938e-07	2.42602e-05
IL7R	-7.06879	4.62484e-07	2.46716e-05
ACAN	-5.63692	4.64864e-07	2.47215e-05
PADI3	-7.38855	4.86137e-07	2.53799e-05
CRLF2	-7.41061	5.18474e-07	2.64237e-05
ENSCAFG00000045478	-6.28977	6.57027e-07	3.13396e-05
PRLR	-7.7871	6.83663e-07	3.20741e-05
IL10RB	-7.15318	6.93844e-07	3.23744e-05
ANO5	-5.93935	8.31529e-07	3.74713e-05
FGD6	-4.67564	8.59836e-07	3.82437e-05
ENSCAFG00000024756	-4.70715	9.59977e-07	4.18286e-05
LOC608975	-6.26256	9.84115e-07	4.26632e-05
PLIN2	-4.23163	1.07938e-06	4.51914e-05
TCP11L2	-4.41365	1.23007e-06	5.00324e-05
KBTBD7	-4.56433	1.29875e-06	5.22061e-05
CREBRF	-4.11604	1.42014e-06	5.59046e-05
KCNG3	-5.87856	1.62291e-06	6.23111e-05
TET2	-4.34098	1.71622e-06	6.51632e-05
ENSCAFG00000045866	-5.63702	2.51301e-06	8.71108e-05
SKIL	-3.94806	2.64196e-06	9.04819e-05
BACH2	-5.44917	2.67964e-06	9.08637e-05
gpr141	-4.80591	2.75156e-06	9.23877e-05
LOC477182	-4.81759	2.78066e-06	9.28188e-05
LRP2	-5.93677	2.94874e-06	9.72914e-05
ENSCAFG00000043550	-5.47331	3.11573e-06	0.000100858
PTGER4	-4.17593	3.25048e-06	0.000104234
REL	-4.92017	3.25672e-06	0.000104239
KLHL28	-4.00077	3.56145e-06	0.000111696
DFNA5	-5.36053	3.69632e-06	0.000114666
CD1C	-6.52692	3.73472e-06	0.000115648
FBXO30	-4.33642	3.90334e-06	0.000119572
MBNL2	-4.13324	3.90314e-06	0.000119572
SLC16A6	-5.39945	3.88834e-06	0.000119572
ENSCAFG00000004561	-5.52734	3.90197e-06	0.000119572
ENSCAFG00000031956	-4.08015	4.02073e-06	0.000122293
TTYH1	-5.77456	4.29123e-06	0.000126695
SULF2	-4.65021	4.37442e-06	0.000128785
ENSCAFG00000000374	-4.11082	4.37707e-06	0.000128785
CEP85L	-3.90527	4.43021e-06	0.00012968
C11H9orf72	-4.2177	4.84271e-06	0.000138643
RIC1	-4.11172	4.86134e-06	0.000138643
ENSCAFG00000007014	-7.26721	4.86596e-06	0.000138643
ENSCAFG00000046436	-5.72654	4.85254e-06	0.000138643
KCTD4	-6.87978	4.94653e-06	0.000140007
ENSCAFG00000046997	-6.87196	5.04436e-06	0.000141606
ENSCAFG00000048504	-5.17337	5.30243e-06	0.000147614
RALGAPA2	-4.19026	5.93757e-06	0.000161195
RAB8B	-3.99521	6.27708e-06	0.000168141
ENSCAFG00000044564	-6.7862	6.26723e-06	0.000168141
TBC1D23	-3.74938	6.59903e-06	0.000173582
SLC27A2	-6.75539	6.79504e-06	0.000176034
ENSCAFG00000045554	-4.99317	7.30925e-06	0.000185831
ENSCAFG00000049759	-3.91411	7.36158e-06	0.000185831
ENSCAFG00000047851	-6.95444	7.40207e-06	0.000186128
KIAA1462	-4.00799	7.67052e-06	0.000191242
AK9	-5.24759	7.87422e-06	0.000194291
GJB2	-5.38949	7.92906e-06	0.000195082
P2RX4	-4.24144	8.21073e-06	0.00019981
ARRDC3	-3.78797	8.67967e-06	0.000207007
DNAJB14	-4.05313	8.7681e-06	0.000208535
ENSCAFG00000049232	-5.12016	8.88703e-06	0.000210597
DMD	-3.62964	9.91191e-06	0.000229613
KLHL25	-3.63738	9.92255e-06	0.000229613
PIAS1	-3.62799	1.1075e-05	0.000248883
SLC15A1	-4.94649	1.11023e-05	0.000249169
ENSCAFG00000043233	-5.41298	1.13221e-05	0.000253106
SGSM1	-5.61098	1.1622e-05	0.000257459
CD59	-5.25548	1.19965e-05	0.00026236
LOC488622	-3.5455	1.21014e-05	0.000263309
ANXA7	-3.82368	1.23259e-05	0.000265162
SLAMF9	-4.34838	1.23907e-05	0.00026622
ENSCAFG00000049875	-6.62161	1.26015e-05	0.000268727
GPR137B	-3.80644	1.27949e-05	0.0002715
KIAA0513	-3.63902	1.30083e-05	0.000275004
MFSD14A	-3.52583	1.31325e-05	0.000276946
ENSCAFG00000032531	-4.41729	1.41211e-05	0.000291688
TIPARP	-3.99221	1.44239e-05	0.000295454
LOC102157092	-4.868	1.46533e-05	0.000297769
SESN2	-3.78304	1.51972e-05	0.000304727
PLBD1	-7.7969	1.61049e-05	0.000319561
CMTR2	-3.80405	1.65533e-05	0.00032619
IFNLR1	-4.1689	1.65446e-05	0.00032619
ENSCAFG00000049530	-5.50503	1.68252e-05	0.000330136
ILDR1	-4.79199	1.7212e-05	0.000334684
ACSL1	-3.61747	1.72747e-05	0.000334852
ADAM9	-3.81488	1.78143e-05	0.000341987
MITF	-4.97364	1.79046e-05	0.000343335
CD1A8	-6.40505	1.80072e-05	0.000344916
BLVRA	-3.61801	1.84546e-05	0.00035074
SOAT1	-4.10878	1.87166e-05	0.000353552
LTF	-7.04144	1.90651e-05	0.000358365
ENSCAFG00000045501	-6.51505	1.90632e-05	0.000358365
DGAT2	-4.52758	1.97513e-05	0.000365635
RGS2	-3.47738	1.97671e-05	0.000365635
ENSCAFG00000030655	-4.99349	2.02042e-05	0.000370028
ENSCAFG00000044119	-4.87535	2.02022e-05	0.000370028
REPS1	-3.59384	2.12136e-05	0.000383592
MYD88	-3.79302	2.18483e-05	0.000391759
HERC6	-4.34869	2.22094e-05	0.000394927
PTPRE	-4.12528	2.26866e-05	0.000399677
MAP3K8	-4.30381	2.28277e-05	0.000401178
SLC17A8	-5.71196	2.34663e-05	0.000409229
SLC10A1	-4.84056	2.42057e-05	0.000419108
ENSCAFG00000038908	-6.32496	2.41996e-05	0.000419108
ATP1B3	-3.55072	2.48277e-05	0.000427287
PLEKHO2	-3.89294	2.49019e-05	0.000428133
SLC29A3	-3.46681	2.54324e-05	0.000435069
LOC491711	-4.91461	2.60775e-05	0.000444972
TRPV3	-5.86165	2.62021e-05	0.000446453
ZC3HAV1	-4.32199	2.68425e-05	0.000451524
FIG4	-3.4843	2.72063e-05	0.000456746
NALCN	-7.79523	2.74743e-05	0.000459107
ENSCAFG00000047680	-4.62192	2.78765e-05	0.000461888
GCLC	-4.16037	2.92417e-05	0.000478714
ENSCAFG00000046938	-4.75889	3.00133e-05	0.000488543
ENSCAFG00000043287	-5.2908	3.0086e-05	0.000489262
KIAA1024	-6.55252	3.10554e-05	0.000501691
SRXN1	-3.91696	3.10994e-05	0.000501929
SDR16C5	-5.49795	3.16882e-05	0.000509032
LOC482202	-6.25733	3.36137e-05	0.000530352
OR10K2	-6.54594	3.36348e-05	0.000530352
ENSCAFG00000019702	-6.43527	3.35933e-05	0.000530352
ZBTB24	-3.33196	3.38392e-05	0.000530643
ENSCAFG00000045182	-4.66366	3.39901e-05	0.00053155
B3GNT2	-3.86799	3.40486e-05	0.000531978
TMEM50B	-3.84618	3.42411e-05	0.000532557
SLC3A2	-3.32672	3.48928e-05	0.000538891
ENSCAFG00000047550	-4.93271	3.49208e-05	0.000538891
casp8	-4.07291	3.53634e-05	0.000543105
MAP3K1	-4.25574	3.62943e-05	0.000553438
MORC3	-3.71023	3.64439e-05	0.000555218
UHRF1BP1L	-3.74058	3.69028e-05	0.000559981
C31H21orf91	-4.28188	3.71459e-05	0.000560923
MS4A2	-6.64836	3.95872e-05	0.000587848
FBN2	-7.018	3.97918e-05	0.000589953
ENSCAFG00000041966	-6.14495	4.00802e-05	0.000592689
ISOC1	-3.74814	4.09679e-05	0.000600316
ZNF789	-3.46989	4.09816e-05	0.000600316
mob1a	-4.12392	4.24698e-05	0.000616316
abcc1	-3.63576	4.2971e-05	0.000619861
TNFRSF13B	-4.07582	4.29329e-05	0.000619861
LNPEP	-4.07517	4.33482e-05	0.000622731
ENSCAFG00000034844	-6.11535	4.35503e-05	0.000624585
VCPIP1	-3.54213	4.51077e-05	0.000639954
ENSCAFG00000045795	-4.96283	4.61578e-05	0.00065269
TCN1	-6.35317	4.6263e-05	0.000653636
ENSCAFG00000029840	-4.80491	4.68193e-05	0.000657698
ENSCAFG00000044854	-4.38556	4.723e-05	0.000659142
ZEB2	-3.27706	4.77833e-05	0.000664156
SLURP1	-6.16064	4.78618e-05	0.000664708
HAVCR1	-4.76466	4.91852e-05	0.000679232
ITGB7	-4.25723	5.11147e-05	0.000694005
SOD2	-4.0724	5.10219e-05	0.000694005
ENSCAFG00000046552	-6.08513	5.11466e-05	0.000694005
ENSCAFG00000041774	-5.0926	5.12385e-05	0.000694702
HTR2B	-5.13623	5.15198e-05	0.000697025
ZFYVE26	-3.46108	5.21309e-05	0.000702156
SLC6A3	-4.34376	5.2359e-05	0.000704069
ENSCAFG00000043160	-3.41085	5.28747e-05	0.000709026
URI1	-3.27956	5.46063e-05	0.000724867
PLEKHM3	-3.48077	5.49785e-05	0.000728115
KYNU	-5.88518	5.52309e-05	0.000729764
LOC100686047	-5.67534	5.52199e-05	0.000729764
HACE1	-3.31415	5.84227e-05	0.000760783
ENSCAFG00000003324	-4.66893	5.86135e-05	0.000761531
SYNJ1	-3.52293	5.88735e-05	0.000763172
p2ry1	-4.58321	5.91363e-05	0.000765419
MYLIP	-3.54437	5.99346e-05	0.000771815
GP6	-5.20863	6.18638e-05	0.000788697
SNX20	-5.56406	6.18598e-05	0.000788697
ENSCAFG00000032130	-3.80753	6.19404e-05	0.000788697
NQO1	-5.24453	6.22588e-05	0.000792065
REV3L	-3.32274	6.29874e-05	0.000798961
ARNTL	-3.26125	6.44148e-05	0.000808998
KLHL24	-3.50738	6.57429e-05	0.000821687
SLC7A7	-4.7853	6.57868e-05	0.000821687
FAM20A	-3.69189	6.61311e-05	0.000825356
ENSCAFG00000047344	-6.04386	7.21721e-05	0.000881002
IRAK2	-3.55398	7.2572e-05	0.000883871
BMX	-4.42065	7.57963e-05	0.00091404
PLXNA4	-5.2249	7.6505e-05	0.000920315
LRRC18	-4.4847	7.73056e-05	0.00092839
NCOA2	-3.94005	8.01203e-05	0.000951223
MTMR3	-3.26722	8.04504e-05	0.00095272
SLC38A2	-3.79665	8.2335e-05	0.000969673
FAM46A	-3.22828	8.28011e-05	0.000973673
GLIPR1	-4.39153	8.2902e-05	0.000973673
PARP14	-4.31553	8.34017e-05	0.000978262
ZNF550	-4.61292	8.39757e-05	0.000982912
ENSCAFG00000042083	-4.47553	8.54968e-05	0.000996628
