# Supplementary material for: Whole exome and transcriptome analysis revealed the activation of ERK and Akt signaling pathway in canine histiocytic sarcoma
Source: Sci Rep. 2023 May 25;13:8512. doi: 10.1038/s41598-023-35813-1 (PMC10212919; doi:10.1038/s41598-023-35813-1)
Supplement: Supplementary file 3 — Supplementary Information 3. [file 41598_2023_35813_MOESM3_ESM.xlsx]

## Sheet: Sheet1
Supplementary dataset file 3. Results of enrichment analysis in RNA-seq.
	P value
GO term (biological process)
Negative regulation of transcription from RNA polymerase II	2.28758e-07
Collagen fibril organization	8.76845e-06
Sensory perception of sound	2.39442e-05
Kidney development	2.81182e-05
Mitotic sister chromatid segregation	8.46223e-05
Positive regulation of cytokinesis	0.000359861
Single organismal cell-cell adhesion	0.000368299
Palate development	0.000466933
Anterior/posterior pattern specification	0.000466933
Extracellular fibril organization	0.000544914
Cellular response to amino acid stimulus	0.000918824
Regulation of Rho protein signal transduction	0.000934194
Positive regulation of cell migration	0.000958275
Mitotic cytokinesis	0.00179432
Cochlea morphogenesis	0.00179432
Positive regulation of branching involved in ureteric bud morphogenesis	0.00205667
Endodermal cell differentiation	0.00467849
Positive regulation of epithelial to mesenchymal transition	0.00467849
Embryonic skeletal system morphogenesis	0.00479787
Regulation of attachment of spindle microtubules to kinetochore	0.00481987
Endocardial cushion morphogenesis	0.00481987
Sprouting angiogenesis	0.00497931
TGF-βR signaling pathway	0.00536527
Face morphogenesis	0.00575128
Endothelial cell migration	0.00808
Extracellular matrix organization	0.0113797
Rho protein signal transduction	0.0118702
Anatomical structure morphogenesis	0.0122217
Negative regulation of TGF-βR signaling pathway	0.0122896
Regulation of tumor necrosis factor production	0.012295
Dendritic spine maintenance	0.012295
Positive regulation of DNA replication	0.0123125
Protein autophosphorylation	0.0124873
Canonical Wnt signaling pathway	0.0138811
Activation of protein kinase activity	0.0139368
Lung development	0.0151474
Substrate adhesion-dependent cell spreading	0.0162146
Negative regulation of catenin import into nucleus	0.0174506
Negative regulation of DNA binding	0.0176384
Positive regulation of cell cycle arrest	0.0176384
Cytokinesis	0.0178366
Cellular response to organic cyclic compound	0.0215468
Positive regulation of MAP kinase activity	0.0215468
Negative regulation of cyclin-dependent protein serine/threonine kinase activity	0.0218969
Cell adhesion	0.0220578
Vasculogenesis	0.0231032
Chromosome segregation	0.0231032
Establishment of apical/basal cell polarity	0.0235248
Collagen biosynthetic process	0.0235248
Negative regulation of cellular component movement	0.0235248
Glossopharyngeal nerve morphogenesis	0.0235248
Pronephros development	0.0235248
Skin development	0.0247868
Embryonic skeletal system development	0.0247868
Angiogenesis	0.0256624
Lymphangiogenesis	0.0310763
Negative regulation of endothelial cell migration	0.0310763
Cellular response to vascular endothelial growth factor stimulus	0.0310763
Mitotic chromosome condensation	0.0310763
Regulation of cell growth	0.0332685
Cell-matrix adhesion	0.0342972
Negative regulation of canonical Wnt signaling pathway	0.0354626
Skeletal system development	0.035486
Signal transduction	0.0369403
Hematopoietic progenitor cell differentiation	0.0374934
Response to fluid shear stress	0.0375193
Membranous septum morphogenesis	0.0375193
Intramembranous ossification	0.0375193
Negative regulation of vascular endothelial growth factor signaling pathway	0.0375193
Anterior commissure morphogenesis	0.0375193
Negative regulation of cell proliferation	0.0378772
Microtubule bundle formation	0.0381703
Vasoconstriction	0.0394635
Positive regulation of histone acetylation	0.0394635
Planar cell polarity pathway involved in neural tube closure	0.0394635
Cell differentiation	0.0406197
Smoothened signaling pathway	0.0430629
Positive regulation of protein ubiquitination	0.0442428
G1/S transition of mitotic cell cycle	0.0442428
DNA replication initiation	0.0447882
In utero embryonic development	0.0471056
Hair follicle development	0.0490153
Positive regulation of bone mineralization	0.0490153
KEGG pathway
Pathways in cancer	2.05576e-07
ECM-receptor interaction	2.77307e-07
Protein digestion and absorption	3.63353e-06
Amoebiasis	6.51035e-06
Focal adhesion	1.4327e-05
PI3K-Akt signaling pathway	7.31985e-05
Platelet activation	0.00214538
Hippo signaling pathway	0.00218324
Transcriptional misregulation in cancer	0.00235044
Dilated cardiomyopathy	0.00263791
Proteoglycans in cancer	0.00342284
Gap junction	0.00390703
MicroRNAs in cancer	0.00532954
Cell cycle	0.00975655
Basal cell carcinoma	0.0106176
Adherens junction	0.0185031
Small cell lung cancer	0.0186847
HTLV-I infection	0.0207212
Chagas disease (American trypanosomiasis)	0.0335391
Hypertrophic cardiomyopathy (HCM)	0.0344482
Arrhythmogenic right ventricular cardiomyopathy	0.0352191
Oxytocin signaling pathway	0.0395298
Complement and coagulation cascades	0.0409679
Thyroid hormone synthesis	0.0440632
Hedgehog signaling pathway	0.0443834
Estrogen signaling pathway	0.0453953
Melanoma	0.047309
