# Supplementary material for: Whole exome and transcriptome analysis revealed the activation of ERK and Akt signaling pathway in canine histiocytic sarcoma
Source: Sci Rep. 2023 May 25;13:8512. doi: 10.1038/s41598-023-35813-1 (PMC10212919; doi:10.1038/s41598-023-35813-1)
Supplement: Supplementary file 4 — Supplementary Information 4. [file 41598_2023_35813_MOESM4_ESM.xlsx]

## Sheet: Sheet3
Supplementary dataset file 4. Results of upstream regulator analysis in RNA-seq.
	z score	P value
Activated
VEGF	6.382	2e-13
CSF2	5.255	8.51e-09
ERBB2	4.807	8.31e-17
IL-10RA	4.642	0.00121
YAP1	4.391	7.12e-07
CTNNB1	4.342	7.33e-12
GLI1	4.293	2.51e-05
SMARCA4	4.24	0.000409
CCND1	4.174	3.08e-14
NRG1	4.152	3.19e-07
PTGER2	4.146	3.21e-08
E2F1	4.134	7.57e-05
FOXM1	4.123	1.97e-12
CCR2	4.088	2.11e-09
HIF1A	4.044	1.51e-06
MITF	4.024	1.17e-12
PTH	3.957	5.35e-05
F2	3.943	2.92e-07
HGF	3.941	8.43e-16
VEGFA	3.888	2.79e-10
CG	3.886	3.77e-06
KAT6A	3.86	5.33e-09
TGF-β (group)	3.86	1.09e-07
EP300	3.776	0.000876
AR	3.753	2.41e-05
TGF-β1	3.735	2.15e-20
FGF2	3.674	1.28e-10
TBX2	3.637	1.83e-07
BRD4	3.636	4.46e-08
SP1	3.606	1.29e-10
EGF	3.601	1.48e-05
TP63	3.525	1.86e-10
ERK	3.514	3.12e-08
SHH	3.461	7.78e-09
EP400	3.45	7.05e-07
TCF7L2	3.444	0.0171
FN1	3.443	7.38e-05
VDR	3.418	1.43e-07
RABL6	3.411	3.72e-13
RETNLB	3.401	4.01e-07
KMT2A	3.375	1.8e-05
CCN1	3.374	9.82e-05
RAF1	3.369	0.00712
Akt	3.364	0.0004
EDN1	3.355	0.00287
NSUN6	3.317	2.37e-06
CASR	3.292	4.72e-09
PLAG1	3.283	8.05e-05
TCF4	3.256	1.65e-05
PI3K	3.245	0.000127
ERG	3.179	0.000363
F2R	3.106	0.0149
KDM3A	3.083	1.04e-05
E2f	3.083	0.00162
MRTFB	3.054	0.0023
FGFR1	3.046	0.00325
BMP2	3.045	0.00498
WNT1	3.033	0.00103
KMT2D	3.023	0.049
AREG	3.008	3.05e-10
LLGL2	3	1.14e-05
NORAD	3	7.17e-05
SPP1	2.995	0.00252
IGF1	2.994	7.31e-06
LIN9	2.97	3.52e-07
IGFBP2	2.952	0.00124
WNT3A	2.951	3.11e-09
ERK1/2	2.938	0.000204
RAC1	2.928	0.00621
MAP2K1	2.904	5.53e-06
ELAVL1	2.873	4.24e-05
KDM1A	2.864	0.000635
CCN2	2.859	0.000281
Estrogen	2.822	1.6e-06
ROCK1	2.803	6.87e-05
F3	2.777	0.0209
STAT3	2.768	0.0399
Beta-estradiol	2.756	1.68e-14
MRTFA	2.753	0.00508
MYBL2	2.745	2.1e-05
NGF	2.731	0.0136
MYB	2.684	0.00161
AGT	2.66	1.64e-09
RhoA	2.656	9.43e-08
EPAS1	2.647	0.000287
JUN	2.643	2.37e-06
CREBBP	2.619	0.0455
GNAQ	2.616	0.00149
IGF1R	2.61	0.00472
F7	2.588	0.00411
MAPK1	2.581	0.00033
PRKCE	2.578	0.00578
EGFR	2.572	2.42e-07
FGF7	2.538	0.00323
POU5F1	2.535	0.000269
Inhibited
let-7 (miRNA)	-4.8	3.19e-07
let-7a-5p	-4.163	0.00569
miR-29b-3p	-3.901	7.57e-06
RUNX3	-3.852	3.29e-07
SPDEF	-3.845	3.99e-08
α catenin	-3.707	1.58e-07
KRAS	-3.597	3.68e-14
miR-8	-3.575	1.38e-05
NUPR1	-3.515	1.85e-09
RBL2	-3.455	4.51e-05
miR-30c-5p	-3.443	0.000228
CR1L	-3.426	3.45e-08
MIR17HG	-3.297	8.77e-09
miR-338-3p	-3.286	5.1e-07
miR-335-3p	-3.162	5.94e-07
COMMD3-BMI1	-3.162	5.37e-05
Irgm1	-3.148	8.04e-05
ABCB4	-3.132	5.1e-07
CDKN1A	-3.127	4.24e-15
miR-199a-5p	-3.104	0.00395
KDM5B	-3.076	1.66e-05
miR-146a-5p	-3.067	0.0013
FAS	-3.059	0.000392
miR-21	-3.021	8.29e-06
miR-29	-3.018	3.22e-05
miR-1-3p	-3.011	0.0178
SMAD7	-2.962	1.07e-08
miR-155-5p	-2.937	0.00422
GLIS2	-2.813	1.15e-06
PPARGC1A	-2.732	0.000131
ZFP36	-2.728	0.00206
TRPS1	-2.714	3.17e-05
PSMB11	-2.714	0.0278
PTCH1	-2.63	0.000483
FBN1	-2.608	4.68e-06
miR-296-5p	-2.599	3.58e-05
miR-145-5p	-2.567	0.000594
PKD1	-2.555	9.79e-05
PRKAA1	-2.546	0.00133
DNMT3A	-2.527	0.000141
